# Supplementary material for: Plasma metabolomic and lipidomic alterations associated with COVID-19
Source: Natl Sci Rev. 2020 Apr 28;7(7):1157–68. doi: 10.1093/nsr/nwaa086 (PMC7197563; doi:10.1093/nsr/nwaa086)
Supplement: nwaa086_Supplemental_File [file nwaa086_supplemental_file.zip]

Archive with 8 entries (8 files):
- Wu-Tables S1-S15.pdf
- Wu-Tables S1-S15.xls
- Figure S1.tif
- Figure S2.tif
- Figure S3.tif
- Figure S4.tif
- Wu-Supplementary Data revised.doc
- Wu-Tables S1-S13.xlsx
