# Supplementary material for: Plasma metabolomic and lipidomic alterations associated with COVID-19
Source: Natl Sci Rev. 2020 Apr 28;7(7):1157–68. doi: 10.1093/nsr/nwaa086 (PMC7197563; doi:10.1093/nsr/nwaa086)
Supplement: nwaa086_Supplemental_File [file nwaa086_supplemental_file.zip › Wu-Tables S1-S15.xls]

## Sheet: Table S1
Table S1. Study design and patients
	Fatal (F)				Severe (S)		Mild (M)		Healthy (H)
	T1	T2	T3	T4	T1	T2	T1	T2	H
Onset to hospitalization	1. 8	5.1	10.1	14.8	5. 4	15.4	5.2	13	NA
Days (SD)	(0.4)	(0.3)	(0.3)	(1.2)	(3.1)	(4.8)	(0.6)	(0)	NA
Sex
Female	5				8		9		5
Male	4				3		5		5
Age	64.6				57.4		45.9		48.7
Mean (SD)	(8.5)				(12.5)		(11.8)		(9.6)
Patients	9				11		14		10
Sample number	(36)				(22)		(28)		(10)

## Sheet: Table S2
Table S2. Overview of total changed metaboites
Total metaboites (431)	Metabolites（p <0.05）	Up-regulated	Down-regulated	Max (Log2FC)	Min (Log2FC)
F1 vs. H	87	4	83	2.17	-5.19
F2 vs. H	164	19	145	1.95	-8.98
F3 vs. H	172	45	127	2.6	-8.66
F4 vs. H	162	51	111	2.87	-6.67
S1 vs. H	142	23	119	1.73	-6.79
S2 vs. H	154	24	130	1.68	-7.03
M1 vs. H	190	28	162	1.36	-5.58
M2 vs. H	203	49	154	1.97	-8.29

## Sheet: Table S3
Table S2. Overview of total changed lipids
Total lipid (698)	Lipids（p <0.05）	Up-regulated	Down-regulated	Max (Log2FC)	Min (Log2FC)
F1 vs. H	255	111	144	4.54	-3.02
F2 vs. H	203	134	69	4.2	-3.6
F3 vs. H	221	135	86	4.23	-3.6
F4 vs. H	248	152	96	2.29	-4.1
S1 vs. H	157	57	100	5.37	-4.08
S2 vs. H	158	104	54	4.76	-3.78
M1 vs. H	120	82	38	4.44	-4.23
M2 vs. H	127	93	34	5.61	-3.47

## Sheet: Table S4
Table S4. Metabolomics data of F vs H
		Log2 FC								P value					FDR
Compounds	Class	F1/H	F2/H	F3/H	F4/H	F4/ST1	ST1/MT1	ST1/ST2		F1/H-P	F2/H-P	F3/H-P	F4/H-P		F1/H-FDR	F2/H-FDR	F3/H-FDR	F4/H-FDR
N-Acetylmethionine	Amino acid metabolome	0.415995	0.384181	-0.520903	1.47242	1.48852	0.688737	0.443775		0.287154	0.343777	0.17238	0.0248607		0.357697	0.396171	0.253569	0.0981112
5-Oxoproline	Amino acid metabolome	-0.447919	-0.371686	-0.602655	-1.00112	-0.725433	-0.278463	0.0631608		0.00443867	0.0106157	0.00112247	3.28435e-05		0.0375224	0.0515115	0.0155716	0.00282736
H-Homoarg-Oh	Amino acid metabolome	-0.280135	-0.584682	-0.563127	-1.05239	-0.853645	-0.368279	-0.0530924		0.110157	0.00797714	0.054885	0.00111958		0.203767	0.0452248	0.132896	0.0144593
L-Dopa	Amino acid metabolome	-2.44123	-0.235731	0.0001691	-1.05478	1.2395	0.0211928	0.148827		0.00191993	0.382964	0.499918	0.0325376		0.0217761	0.419807	0.499918	0.108711
L-Cysteine	Amino acid metabolome	-1.0712	-1.43904	-0.972533	-1.06373	-0.0755587	0.0251165	0.306077		0.000872603	0.000142437	0.00500835	0.000826831		0.0142382	0.00409269	0.0407282	0.0131987
3-Hydroxykynurenine	Amino acid metabolome	-1.17707	-0.575287	-1.12227	-1.25096	0.540908	-0.568685	0.0239935		0.0457009	0.163655	0.0533172	0.043201		0.126145	0.249241	0.130567	0.122452
N-Alpha-Acetyl-L-Asparagine	Amino acid metabolome	-2.10692	-1.96952	-1.86819	-1.28968	1.26837	0.575196	0.289028		0.00110143	0.00137539	0.00201758	0.0212647		0.014485	0.0135559	0.0221473	0.0889814
N-Amidino-L-Aspartate	Amino acid metabolome	-2.26063	-2.01719	-2.62917	-1.79353	0.627175	0.519068	0.0210161		0.021058	0.0263016	0.0165467	0.0317584		0.086907	0.0921625	0.0743331	0.106937
N-Acetylneuraminic Acid	Amino acid metabolome	-1.66003	-1.93639	-2.43783	-1.86305	0.531226	0.0186638	0.420769		0.00357033	0.00223934	0.00122678	0.0025072		0.0334524	0.0193031	0.0165232	0.027015
L-Alanyl-L-Lysine	Amino acid metabolome	-1.14071	-1.42885	-1.5164	-1.87558	0.233017	1.02447	0.696212		0.0740974	0.0442024	0.0399953	0.0260259		0.168974	0.11907	0.109104	0.099267
N-Acetyl-L-Leucine	Amino acid metabolome	-1.76235	-2.30942	-1.7829	-1.94925	0.898091	-0.103399	0.156488		0.00015516	3.5937e-05	0.000106975	0.000104288		0.00726775	0.00258147	0.00512291	0.00561852
L-Cystine	Amino acid metabolome	-0.80689	-0.976202	-1.7953	-2.4699	-1.01251	0.0847339	-0.244498		0.138564	0.107133	0.0354764	0.0206859		0.234201	0.194828	0.103146	0.0883193
(5-L-Glutamyl)-L-Amino Acid	Amino acid metabolome	-1.71512	-2.25523	-2.26179	-2.71761	-1.05248	0.160245	-0.324858		0.0605804	0.0412739	0.0413158	0.0329367		0.149986	0.113306	0.110603	0.109198
Sarcosine	Amino acid metabolome	-3.61293	-1.1137	-1.64117	-3.05146	0.66596	-0.0323364	-0.107077		5.92174e-05	0.0217913	0.00293875	7.77797e-05		0.0053013	0.0822957	0.0293155	0.00479026
L-Aspartic Acid	Amino acid metabolome	-2.91658	-3.2912	-2.60625	-3.46617	1.62841	-0.445432	-0.0999108		0.00105208	0.000865728	0.00132824	0.00080486		0.014485	0.0104027	0.0173476	0.0131987
N-Glycyl-L-Leucine	Amino acid metabolome	-3.00807	-3.06715	-3.77884	-3.72516	-0.139964	-0.487377	-0.127494		0.0374441	0.0367998	0.0307405	0.0310862		0.114457	0.107896	0.096709	0.106937
Nα-Acetyl-L-Arginine	Amino acid metabolome	-3.29207	-3.32587	-4.00324	-4.04416	0.104868	-0.191395	-0.228691		0.00139963	0.00135444	0.00110141	0.00108834		0.0172354	0.0135559	0.0155716	0.0144593
O-Acetyl-L-serine	Amino acid metabolome	-3.2341	-3.12477	-4.0451	-2.95325	1.6895	-0.210926	0.134046		0.000252871	0.000249187	0.000185903	0.000295715		0.00726775	0.0048818	0.00667702	0.00796582
Uridine triphosphate (UTP)	Nucleotide metabolome	-2.35267	-1.10822	0.698174	2.87031	4.91115	0.133221	-0.465464		0.00881366	0.0664652	0.229133	0.0382294		0.0566968	0.151735	0.310554	0.116857
deoxyguanosine 5'-monophosphate (dGMP)	Nucleotide metabolome	1.506	0.465777	0.74978	1.64307	0.961239	-0.129185	-0.170904		0.0430234	0.174352	0.060583	0.0228841		0.123621	0.258233	0.139633	0.0948372
Hypoxanthine	Nucleotide metabolome	-0.0378911	0.596264	0.444553	1.5194	1.20884	0.993782	0.270643		0.472157	0.012469	0.0853584	0.00591071		0.488009	0.0571718	0.163331	0.0446933
3'-Aenylic Acid	Nucleotide metabolome	1.39218	0.599545	0.442721	1.2673	0.819653	-0.251876	-0.293059		0.0756399	0.156508	0.169316	0.038121		0.169796	0.243914	0.251796	0.116857
5-Methyluridine	Nucleotide metabolome	0.772244	0.763794	1.56855	1.2312	0.704749	0.219851	-0.318186		0.0154452	0.0326142	0.00108558	0.000222903		0.0708178	0.100405	0.0155716	0.00739009
5-Methylcytosine	Nucleotide metabolome	-0.522803	-0.525289	-0.436558	-1.24787	-0.732775	0.0784596	-0.181458		0.0369381	0.145603	0.0964004	0.00117853		0.113717	0.235036	0.173843	0.0145127
Guanosine Monophosphate	Nucleotide metabolome	-1.01085	-2.37581	-1.82318	-1.70981	-0.261227	-0.755948	-0.759377		0.0108773	0.000135789	0.000380422	0.00100876		0.060875	0.00409269	0.00780771	0.0144593
Dihydrouracil	Nucleotide metabolome	-2.14036	-1.3746	-2.35803	-1.92621	-0.00960084	-0.20591	-1.06511		0.000482121	0.00417724	0.000350524	0.000658102		0.0114803	0.0295146	0.00773255	0.0123323
Β-Pseudouridine	Nucleotide metabolome	-2.8951	-2.81071	-2.23919	-2.51716	0.358727	0.227482	-0.13198		0.0266221	0.0276095	0.0371651	0.0315478		0.0959231	0.094442	0.105511	0.106937
Cis-Aconitic Acid	Organic Acid And Its Derivatives	-1.1208	-0.857783	-0.875442	-1.44704	-1.04452	0.702774	0.7892		0.00407701	0.0154246	0.011871	0.00130409		0.0353518	0.0651765	0.0682186	0.0156128
Citramalic Acid	Organic Acid And Its Derivatives	-3.54815	-3.18379	-3.32691	-3.71531	0.410491	-0.304114	0.114425		0.0278995	0.0307997	0.0295042	0.0268914		0.097342	0.0990648	0.0957825	0.100784
Malic Acid	Organic Acid And Its Derivatives	-3.20684	-3.56382	-3.22737	-5.17882	-0.382987	-0.360455	-0.500905		0.0114077	0.0100766	0.0114368	0.00755024		0.0614588	0.0505	0.0673416	0.0524334
N1-Acetylspermine	Organic Acid And Its Derivatives	1.0182	1.11651	1.75383	1.93524	1.99808	0.546133	0.34098		0.0869811	0.0945416	0.0388392	0.0439069		0.183606	0.185151	0.107306	0.122882
N-lactoyl-phenylalanine	Organic Acid And Its Derivatives	0.284114	0.903021	1.47194	1.55771	1.37865	1.15263	0.599959		0.180991	0.0289923	0.0186653	0.00114064		0.270857	0.095447	0.0781043	0.0144593
Mandelic Acid	Organic Acid And Its Derivatives	0.0974439	1.72001	1.647	1.32168	1.55247	0.571425	-0.657504		0.433151	0.152779	0.00444279	0.0288181		0.466875	0.242087	0.0380182	0.101808
3-Hydroxy-3-Methyl Butyric Acid	Organic Acid And Its Derivatives	0.577804	0.939791	1.25306	1.16697	0.837639	0.519862	0.587791		0.0668668	0.058533	0.00717393	0.000343635		0.159224	0.144987	0.050091	0.00871216
Phenyllactate (Pla)	Organic Acid And Its Derivatives	-0.0693639	0.558789	1.13663	1.14188	1.09253	0.990164	0.451752		0.377323	0.0722197	0.0149865	0.000165159		0.423506	0.158914	0.072153	0.00659579
4-Hydroxy-2-Oxoglutaric Acid	Organic Acid And Its Derivatives	-0.683963	-0.910531	-1.11942	-1.30552	0.419247	0.404734	0.145721		0.150699	0.0724933	0.0471832	0.0259741		0.245526	0.158914	0.119399	0.099267
Indoxylsulfuric acid	Organic Acid And Its Derivatives	-0.920873	-1.45775	-0.981937	-1.48366	-0.923227	-0.0374705	-0.81322		0.0922302	0.037637	0.140108	0.00887305		0.187506	0.10887	0.224485	0.0570789
Dl-2-Aminooctanoic Acid	Organic Acid And Its Derivatives	-1.2446	-1.25563	-1.28252	-1.49751	-1.35221	-0.347671	-0.281514		0.0134928	0.0136031	0.0126728	0.00732938		0.067488	0.0598257	0.0696199	0.0524334
2-Aminoethanesulfinic Acid	Organic Acid And Its Derivatives	-1.28001	-1.49647	-1.14454	-1.75835	0.254944	-0.270323	-0.0586216		0.0185379	0.0117692	0.0249112	0.00773289		0.0812469	0.0557422	0.0872903	0.0524334
L-Methionine Sulfoximine	Organic Acid And Its Derivatives	-2.3071	-2.50929	-2.36262	-2.66533	0.330356	0.209164	0.0458516		0.0291522	0.025944	0.0282697	0.0238819		0.0981611	0.0921625	0.0938351	0.0961972
2-Hydroxyisocaproic Acid	Organic Acid And Its Derivatives	-3.79046	-3.166	-3.02956	-2.80525	0.846583	0.00698884	0.0351266		0.0335107	0.038663	0.0402494	0.0434685		0.108595	0.110356	0.109104	0.122452
Phenylpyruvic Acid	Organic Acid And Its Derivatives	-2.73737	-2.69577	-3.52819	-3.24768	1.63898	0.688754	0.0921126		0.0405899	0.0410165	0.0312971	0.033791		0.119823	0.113306	0.0977467	0.110333
Ergothioneine	Organic Acid And Its Derivatives	-3.44893	-4.15286	-3.89269	-3.51253	0.631288	0.327404	-0.207208		0.0254138	0.0219583	0.0229745	0.02504		0.0937663	0.0822957	0.0851962	0.0981112
Carbamoyl phosphate	Organic Acid And Its Derivatives	-1.52663	-2.04206	-2.66607	-3.66684	-0.709114	-0.301876	0.189202		0.00593383	0.00334522	0.000858627	0.000498306		0.0426247	0.0257463	0.0132167	0.0102271
Isonicotinic acid	Organic Acid And Its Derivatives	-3.87955	-5.64861	-4.95553	-4.63743	-0.172973	0.393606	0.209104		0.0150382	0.012061	0.0127609	0.0132371		0.0704509	0.0558958	0.0696199	0.070913
Acetaminophen Glucuronide	Carbohydrate metabolome	-0.230924	0.19609	1.14939	1.67666	1.83867	0.698753	0.348561		0.309097	0.327722	0.0641996	0.0392416		0.37075	0.386982	0.141634	0.118274
L-Erythrulose	Carbohydrate metabolome	-0.07649	0.154722	0.988749	1.02059	1.26485	0.558836	0.218737		0.395382	0.3952	0.0213387	0.00235425		0.437049	0.427967	0.0819589	0.0260175
Lactose	Carbohydrate metabolome	-2.23636	-1.62366	-2.31481	-1.39533	0.943323	-0.1131	-0.742689		0.00765052	0.0158764	0.00717217	0.0231105		0.0515215	0.0662027	0.050091	0.0948632
D-Glucoronic Acid	Carbohydrate metabolome	-2.44351	-1.44762	-1.31233	-1.50387	1.17603	0.56897	-0.172062		0.0109382	0.0381431	0.040094	0.029705		0.060875	0.109598	0.109104	0.104078
Gluconic Acid	Carbohydrate metabolome	-2.016	-1.88748	-1.60319	-1.53276	1.31984	-0.667459	-0.896727		0.0111581	0.0129423	0.0205419	0.0207469		0.060875	0.0587173	0.0809325	0.0883193
L-Gulonic-γ-Lactone	Carbohydrate metabolome	-1.39377	-1.5114	-1.55071	-1.7001	-0.106091	0.0762176	0.147735		0.0237929	0.0192134	0.01821	0.0147522		0.0915602	0.0759723	0.0776255	0.070913
D-Xylulose 5-phosphate	Carbohydrate metabolome	-1.11063	-1.93107	-1.509	-1.81924	-0.374597	-0.020975	-0.393044		0.000586122	9.40711e-07	1.36021e-06	9.2166e-07		0.0114803	0.00013519	0.000195387	0.000188203
L-Rhamnose	Carbohydrate metabolome	-0.402517	-0.619247	-1.43985	-2.01665	0.913547	-0.122115	0.552351		0.273561	0.191244	0.0247444	0.0087337		0.344751	0.276598	0.0872903	0.0570337
D-Mannitol	Carbohydrate metabolome	-4.20079	-4.48232	-3.57985	-2.11633	3.28521	0.142357	-0.618969		0.00154245	0.00145919	0.00185159	0.0102991		0.0184665	0.0139757	0.021001	0.0634129
L-Fucose	Carbohydrate metabolome	-0.630582	-1.15542	-1.92933	-3.01374	0.583926	-0.0613349	0.458816		0.195917	0.0726361	0.0178531	0.00778594		0.283357	0.158914	0.076947	0.0524334
1,5-Anhydro-D-Glucitol	Carbohydrate metabolome	-1.52616	-1.56935	-2.25716	-3.08623	0.367977	-0.387071	-0.325815		0.0424334	0.0408647	0.0207695	0.0126894		0.122744	0.113306	0.0809325	0.070913
Scyllo inositol	Alcohol	-0.0500963	0.0791438	1.1553	1.70685	1.32817	1.13492	0.147303		0.467608	0.443926	0.0438122	0.0367315		0.485528	0.461041	0.113753	0.116212
2-Methyl-5-nitroimidazole-1-ethanol	Alcohol	2.16995	1.6692	1.66432	1.41079	-0.32314	0.373253	0.0553248		0.0354506	0.00860949	0.0264756	0.0145501		0.111527	0.0463836	0.090064	0.070913
Norambreinolide	Lactone	-0.7142	-0.744741	-0.70192	-1.16607	-0.160639	-0.650969	-0.268174		0.0254942	0.0363593	0.0319722	0.00287439		0.0937663	0.107335	0.0989594	0.0288709
1-Aminopropan-2-ol	Alcohol	-1.49129	-1.78829	-1.29994	-2.15193	-2.59364	0.304535	-0.463129		0.00719931	0.00434183	0.0326038	0.00070028		0.0505803	0.0301827	0.0989594	0.0125759
Isoxanthopterin	Pteridines and derivatives	-2.53133	-3.01891	-2.60004	-2.67619	-0.590044	1.52858	0.375987		0.0286683	0.0229717	0.0275302	0.0265125		0.0979953	0.0853519	0.0926992	0.100236
Cyclohexylamine	Amines	-0.553781	-2.93483	-2.7271	-2.74338	-3.13302	2.61129	-1.03391		0.225179	0.00034456	0.000410436	0.00039795		0.311064	0.00594021	0.00804081	0.00952869
Putrescine	Polyamine	-2.84497	-2.65947	-2.7034	-2.85256	1.41839	-0.108695	-0.0225915		4.09292e-08	4.49461e-08	4.08171e-08	5.05036e-08		1.76279e-05	9.67595e-06	8.7924e-06	2.17655e-05
Serotonin	Indole And Its Derivatives	-2.82246	-3.88391	-3.8003	-2.87434	1.21456	-1.0687	-0.412829		0.0288756	0.0206172	0.0208434	0.0281247		0.0979953	0.0786372	0.0809325	0.101808
Neopterin	Pteridines and derivatives	-2.78751	-3.03666	-2.81618	-3.22401	0.256809	0.246304	0.0886427		0.000180053	0.000174636	0.000165234	0.000154091		0.00726775	0.00437735	0.00647417	0.00659579
Indole-3-acetamide	Indole And Its Derivatives	-3.73138	-3.92199	-3.10611	-3.51775	0.42769	0.879492	0.534625		0.00506415	0.00480614	0.00641108	0.00541906		0.0385951	0.0320627	0.0494378	0.0424658
2-Picoline	Pyridine And Pyridine Derivatives	-2.36222	-2.82098	-3.26161	-3.57434	0.766693	-0.352991	0.0653166		0.0272155	0.0200387	0.0166766	0.0151525		0.096941	0.0771832	0.0743331	0.0716802
Sn-Glycero-3-Phosphocholine	Cholines	-4.97371	-5.33267	-5.30757	-4.82431	-0.392411	-0.447467	-0.525777		0.0367448	0.03588	0.0359356	0.0371843		0.113717	0.10665	0.103255	0.116212
δ-Valerolactam	Pyridine And Pyridine Derivatives	-0.639148	-4.15741	-4.23946	-5.3341	-5.64739	3.33041	-1.03257		0.223001	0.000547386	0.000547061	0.000460647		0.310781	0.00786411	0.0098243	0.00992694
3-Indolepropionic Acid	Indole And Its Derivatives	-4.92956	-7.22645	-8.66206	-6.67477	-6.21227	-1.15162	1.53939		0.000324257	0.000282144	0.000274815	0.000288347		0.00873467	0.00528713	0.00765187	0.00796582
Estrone	Hormones	-0.145457	0.0195463	0.857123	1.20621	1.51437	-0.0809444	-0.446342		0.356343	0.484587	0.105574	0.0455376		0.406307	0.490275	0.185875	0.12422
L-Thyroxine	Hormones	-0.188118	-0.400772	-0.649458	-1.007	-1.31096	0.0221943	0.252264		0.027729	0.00356096	1.99201e-05	1.63933e-05		0.097342	0.0263045	0.00142948	0.0017671
octadecanedioate (C18)	Hydrocarbon derivative	-0.118078	0.393535	1.35442	-1.10991	-0.265959	-1.21249	-0.564978		0.403896	0.297186	0.175989	0.0129561		0.440837	0.361829	0.256255	0.070913
3,3',5-Triiodo-L-Thyronine	Hormones	-1.27934	-1.67931	-1.84553	-1.49267	-1.1551	-0.562104	-0.488598		9.32715e-08	3.31903e-09	1.66923e-10	1.30903e-06		2.01062e-05	1.43092e-06	7.1977e-08	0.000188203
Orotic Acid	CoOthersEnzyme Factor & vitamin	-1.61001	-1.35304	-1.62917	-1.90883	0.182536	0.187572	0.0979665		0.0118211	0.018127	0.0114144	0.00736645		0.0622077	0.0730161	0.0673416	0.0524334
Glycyrrhetinic acid	Terpenoid	-1.34991	0.243521	-1.61381	-2.20727	-1.69703	0.197081	-1.87924		0.0888213	0.421176	0.0706485	0.0445826		0.184048	0.443396	0.147099	0.123174
1,2-Dichloroethane	Hydrocarbon derivative	-5.18782	-5.22336	-5.24624	-5.29574	-0.0440618	0.0507512	-0.0377257		0.0437418	0.0436495	0.0435911	0.043469		0.124031	0.119069	0.113753	0.122452
Allantoin	others	-4.39518	-4.18629	-4.03702	-4.96958	0.291313	-0.0669806	0.102921		0.000221641	0.000231909	0.00024009	0.000204871		0.00726775	0.00475966	0.00742727	0.00735828

## Sheet: Table S5
Table S5. Metabolomics data of S vs H and M vs H
		Log2 FC					P value					FDR
Compounds	Class	ST1/H	ST2/H	MT1/H	MT2/H		ST1/H-P	ST2/H-P	MT1/H-P	MT2/H-P		ST1/H-FDR	ST2/H-FDR	MT1/H-FDR	MT2/H-FDR
Phe-Phe	Amino Acid metabolome	-1.05907	-1.22584	-1.68646	-1.11816		0.004679	0.0014214	0.000194258	0.00181709		0.0435882	0.0139233	0.00272404	0.0111881
L-Cystathionine	Amino Acid metabolome	-1.75346	-2.40893	-2.4026	-2.43225		0.00173196	0.000694169	0.000658128	0.000684303		0.0213279	0.0085482	0.00578884	0.00508508
L-Dopa	Amino Acid metabolome	-2.29428	-2.44311	-2.31547	-2.39848		0.00220982	0.00190194	0.00214842	0.00199468		0.0264565	0.0182163	0.0134199	0.0120605
3-Hydroxykynurenine	Amino Acid metabolome	-1.79187	-1.81586	-1.22318	-1.5395		0.0195651	0.0188518	0.0442881	0.0273211		0.0984911	0.0815	0.104582	0.0696769
N-Alpha-Acetyl-L-Asparagine	Amino Acid metabolome	-2.55805	-2.84708	-3.13325	-2.90126		0.000641158	0.000539908	0.000456149	0.000496697		0.013159	0.00810579	0.00436889	0.00428153
N-Amidino-L-Aspartate	Amino Acid metabolome	-2.4207	-2.44172	-2.93977	-1.89163		0.0186575	0.0183834	0.0140238	0.028521		0.0968839	0.0815	0.0483542	0.0714683
N-Acetylneuraminic Acid	Amino Acid metabolome	-2.39427	-2.81504	-2.41294	-2.36857		0.00131501	0.000914552	0.0012841	0.00134177		0.0177115	0.0106533	0.00864764	0.00876215
L-Alanyl-L-Lysine	Amino Acid metabolome	-2.1086	-2.80481	-3.13307	-2.75344		0.0213869	0.0134637	0.0116213	0.0138266		0.10242	0.0682687	0.0425211	0.0458405
N-Acetyl-L-Leucine	Amino Acid metabolome	-2.84734	-3.00383	-2.74394	-3.22376		3.05372e-05	2.81787e-05	3.25048e-05	2.69038e-05		0.00162131	0.00151813	0.000933971	0.000636993
L-Cystine	Amino Acid metabolome	-1.45739	-1.2129	-1.54213	-1.09267		0.0491809	0.0683109	0.0444047	0.0806497		0.150159	0.162009	0.104582	0.145581
Sarcosine	Amino Acid metabolome	-3.71742	-3.61035	-3.68509	-3.08786		5.74079e-05	6.02235e-05	5.84285e-05	6.10597e-05		0.00218058	0.00196619	0.0013254	0.00119622
L-Aspartic Acid	Amino Acid metabolome	-5.09458	-4.99467	-4.64915	-4.92532		0.000537629	0.000545401	0.000577246	0.000550328		0.0115859	0.00810579	0.00529347	0.00440516
N-Glycyl-L-Leucine	Amino Acid metabolome	-3.5852	-3.4577	-3.09782	-2.14804		0.0319675	0.032888	0.0362445	0.0547302		0.125174	0.11074	0.090297	0.111673
Nα-Acetyl-L-Arginine	Amino Acid metabolome	-4.14903	-3.92033	-3.95763	-3.96719		0.00105855	0.0011271	0.00111502	0.0011132		0.0157323	0.0118003	0.00809517	0.00773856
O-Acetyl-L-serine	Amino Acid metabolome	-4.64275	-4.7768	-4.43183	-4.37769		0.000173332	0.000170554	0.00018254	0.000184183		0.00462904	0.00411844	0.00272404	0.00212358
5'-Deoxy-5'-(Methylthio) Adenosine	Nucleotide metabolome	-4.33756	-4.51862	-5.26895	-5.09976		6.49472e-05	6.3867e-05	5.61283e-05	5.74858e-05		0.00218058	0.00196619	0.0013254	0.00117983
Uridine triphosphate (UTP)	Nucleotide metabolome	-2.04085	-1.57538	-2.17407	-1.99955		0.0134099	0.0292886	0.0102117	0.0125559		0.0788848	0.10412	0.0386075	0.0436418
Inosine	Nucleotide metabolome	-2.15734	-1.86936	-2.55038	-2.57257		0.0307668	0.03871	0.0241337	0.023819		0.123456	0.119369	0.0702775	0.0630361
Dihydrouracil	Nucleotide metabolome	-1.91661	-0.851495	-1.7107	-1.80431		0.000679193	0.0803919	0.00100123	0.000855372		0.013306	0.175639	0.00799132	0.00604369
Β-Pseudouridine	Nucleotide metabolome	-2.87588	-2.7439	-3.10337	-2.96866		0.0268563	0.0284029	0.0246498	0.0258643		0.114595	0.10412	0.0702775	0.0667517
Succinic Acid	Organic Acid And Its Derivatives	-1.26589	-1.31493	-1.30385	-1.15697		3.38556e-05	0.000330373	1.08419e-05	3.4707e-05		0.00162131	0.00593295	0.000467286	0.000747936
Citramalic Acid	Organic Acid And Its Derivatives	-4.1258	-4.24022	-3.82169	-3.73401		0.0249707	0.0245445	0.0263206	0.0267801		0.110952	0.0936165	0.072719	0.0687036
Malic Acid	Organic Acid And Its Derivatives	-4.79583	-4.29492	-4.43537	-4.21497		0.00787589	0.00849239	0.00829052	0.00861254		0.0581593	0.0564287	0.0340306	0.0339279
(3-Methoxy-4-hydroxyphenyl)ethylene glycol sulfate	Organic Acid And Its Derivatives	-1.18864	-1.22015	-1.69221	-1.26818		0.000858668	0.00057151	3.02898e-05	0.00226143		0.0138248	0.00821069	0.000932493	0.012772
3-Methoxy-4-Hydroxyphenylethyleneglycol Sulfate	Organic Acid And Its Derivatives	-3.18165	-3.04456	-3.22145	-1.01645		2.62863e-08	7.49798e-08	2.68237e-09	0.0529163		1.13294e-05	3.23163e-05	6.9822e-07	0.109649
Chlorogenic Acid	Organic Acid And Its Derivatives	-2.45078	-0.337038	-2.15271	-1.80269		0.033452	0.375682	0.0401914	0.0515106		0.126273	0.429494	0.0989856	0.107772
N'-Formylkynurenine	Organic Acid And Its Derivatives	-2.15872	-2.34291	-3.20625	-1.60316		0.00447591	0.00406984	0.00189247	0.0146641		0.0435882	0.0307737	0.0123562	0.0460038
4-Hydroxy-2-Oxoglutaric Acid	Organic Acid And Its Derivatives	-1.72477	-1.87049	-2.1295	-1.98913		0.0135382	0.0117349	0.00823174	0.00997846		0.0788848	0.0670205	0.0340306	0.0378624
2-Aminoethanesulfinic Acid	Organic Acid And Its Derivatives	-2.01329	-1.95467	-1.74297	-1.40494		0.00542378	0.00585967	0.00766507	0.0134537		0.0477071	0.0414019	0.0327094	0.045658
L-Methionine Sulfoximine	Organic Acid And Its Derivatives	-2.99569	-3.04154	-3.20485	-3.25766		0.0206438	0.0202872	0.019134	0.0188076		0.0999718	0.0832741	0.0593291	0.0544033
2-Hydroxyisocaproic Acid	Organic Acid And Its Derivatives	-3.65183	-3.68696	-3.65882	-3.90716		0.0344026	0.0341794	0.0343559	0.0328175		0.126731	0.111966	0.0865929	0.0790186
Phenylpyruvic Acid	Organic Acid And Its Derivatives	-4.88666	-4.97877	-5.57542	-6.02016		0.0255693	0.025367	0.0243498	0.0238397		0.112453	0.0950709	0.0702775	0.0630361
Ergothioneine	Organic Acid And Its Derivatives	-4.14382	-3.93661	-4.47123	-4.52811		0.0219695	0.0227732	0.020962	0.020814		0.104053	0.0891101	0.0636241	0.0579658
Carbamoyl phosphate	Organic Acid And Its Derivatives	-2.95773	-3.14693	-2.65585	-1.92833		0.000721138	0.000651681	0.000915884	0.00204818		0.0135135	0.00851135	0.00744804	0.0120605
Isonicotinic acid	Organic Acid And Its Derivatives	-4.46446	-4.67356	-4.85806	-3.88969		0.013544	0.0131696	0.0128828	0.0150218		0.0788848	0.0675724	0.0451421	0.0465785
Xylose	Carbohydrate metabolome	-1.05358	-0.939666	-1.90435	-1.59997		0.0494724	0.0443139	0.00695623	0.0107245		0.150159	0.126756	0.0309086	0.0398471
Lactose	Carbohydrate metabolome	-2.33865	-1.59596	-2.22555	-1.74122		0.00698241	0.0170058	0.00799764	0.0172555		0.0537396	0.0788119	0.0334658	0.052008
D-Glucoronic Acid	Carbohydrate metabolome	-2.6799	-2.50784	-3.24887	-2.81335		0.0093604	0.0104589	0.00705644	0.0086591		0.0661366	0.06533	0.0310339	0.0339279
Gluconic Acid	Carbohydrate metabolome	-2.8526	-1.95587	-2.18514	-2.15168		0.0057068	0.0121133	0.00940973	0.0100613		0.0486188	0.0670536	0.0365369	0.0378624
L-Gulonic-γ-Lactone	Carbohydrate metabolome	-1.59401	-1.74175	-1.67023	-1.71872		0.0169266	0.0138816	0.0152497	0.0143065		0.0925426	0.0695693	0.0512398	0.0460038
D-Xylulose 5-phosphate	Carbohydrate metabolome	-1.44464	-1.0516	-1.42367	-0.966773		2.32905e-06	4.05083e-05	2.62624e-06	2.61067e-05		0.000250955	0.00174591	0.000188652	0.000636993
L-Rhamnose	Carbohydrate metabolome	-2.9302	-3.48255	-2.80808	-4.14459		0.00404843	0.00312847	0.00436184	0.00256686		0.0435882	0.025441	0.0233291	0.014004
D-Mannitol	Carbohydrate metabolome	-5.40154	-4.78257	-5.54389	-5.13857		0.00128126	0.00138758	0.00126378	0.00132013		0.0177115	0.013908	0.00864585	0.00875348
L-Fucose	Carbohydrate metabolome	-3.59767	-4.05648	-3.53633	-5.07376		0.00615817	0.00543627	0.00628495	0.00460585		0.0491513	0.0390506	0.0294337	0.0219489
1,5-Anhydro-D-Glucitol	Carbohydrate metabolome	-3.45421	-3.12839	-3.06714	-5.04605		0.011139	0.0126342	0.0127978	0.00814965		0.0750143	0.0670536	0.0451421	0.0325232
2-Methyl-5-nitroimidazole-1-ethanol	Alcohol	1.73393	1.67861	1.36068	1.9684		0.00463457	0.00195199	4.49461e-05	4.68049e-06		0.0435882	0.0182707	0.00113835	0.000295096
Pulegone	Ketones	-5.30641	-5.30682	-4.58341	-4.92088		0.0172503	0.0172493	0.0184869	0.017824		0.0929361	0.0790899	0.0581595	0.0521243
4-Pyridoxic Acid	Pyridine And Pyridine Derivatives	-1.59548	-1.56911	-1.34551	-1.49721		0.000155713	0.000189433	0.000317231	0.000164682		0.00447415	0.00420137	0.00359807	0.00202794
Methyl Indole-3-Acetate	Indole And Its Derivatives	-1.92096	-1.05716	-2.07051	-1.14229		0.00135916	0.011818	0.00112108	0.00745495		0.0177515	0.0670205	0.00809517	0.0306008
Dopamine	Polyamine	-1.42453	-1.50218	-1.72467	-1.53734		0.000825773	0.000679394	0.000425248	0.000638061		0.0138248	0.0085482	0.00421046	0.00482464
Isoxanthopterin	Pteridines and derivatives	-2.08614	-2.46213	-3.61472	-2.214		0.0407124	0.0299557	0.0190929	0.035739		0.137086	0.10412	0.0593291	0.0841723
Putrescine	Polyamine	-4.27095	-4.24836	-4.16225	-4.25549		2.18178e-07	2.18315e-07	2.10415e-07	2.02988e-07		4.6979e-05	4.6979e-05	3.017e-05	4.37465e-05
Serotonin	Indole And Its Derivatives	-4.0889	-3.67607	-3.0202	-2.17333		0.0196991	0.0213784	0.0259624	0.0390031		0.0984911	0.0853158	0.0721923	0.0894166
Neopterin	Pteridines and derivatives	-3.48082	-3.56947	-3.72713	-3.57963		0.000137365	0.000131005	0.000122462	0.000131406		0.00422888	0.00352895	0.00219921	0.00168278
Indole-3-acetamide	Indole And Its Derivatives	-3.94544	-4.48007	-4.82494	-4.98633		0.004777	0.00426964	0.00404978	0.00396659		0.0435882	0.0317278	0.022705	0.0201129
2-Picoline	Pyridine And Pyridine Derivatives	-4.34104	-4.40635	-3.98805	-3.95489		0.0128862	0.0127573	0.0137231	0.0138189		0.0788848	0.0670536	0.0476989	0.0458405
Sn-Glycero-3-Phosphocholine	Cholines	-4.4319	-3.90612	-3.98443	-3.41891		0.0385883	0.0413333	0.040842	0.0452143		0.133052	0.123713	0.100017	0.0982354
Allantoin	others	-5.26089	-5.36381	-5.19391	-4.53726		0.000197716	0.000194959	0.000199082	0.000220949		0.0047342	0.00420137	0.00272404	0.00244177
Dethiobiotin	Others	-2.0931	-2.67871	-2.02839	-2.4911		4.22783e-05	6.13908e-06	2.21884e-05	5.47742e-06		0.00182219	0.000529189	0.000735631	0.000295096
Triethylamine	Hydrocarbon derivative	-2.53706	-2.34903	-2.01939	-1.99689		0.00259984	0.00307956	0.00438436	0.00451277		0.0302846	0.025441	0.0233291	0.021854
Orotic Acid	CoOthersEnzyme Factor & vitamin	-2.09137	-2.18934	-2.27894	-2.42636		0.00589772	0.00532798	0.00487922	0.00427696		0.0486188	0.0389214	0.0256457	0.0210124
1,2-Dichloroethane	Hydrocarbon derivative	-5.25168	-5.21395	-5.30243	-5.33581		0.0435773	0.0436731	0.0434527	0.0433732		0.143373	0.12633	0.104548	0.0963601

## Sheet: Table S6
Table S6. KEGG enrichment analysis of DEMs shared by F vs H, S vs H and M vs H
#KEGG_n	29	KEGG_N	231
#Pathway	ko_ID	Unique compound	compound	Uni_all	compound_all
Metabolic pathways	ko01100	26	202	29	231	MEDN240:L-Gulonic-Γ-Lactone;MEDN615:Carbamoyl phosphate;MEDN232:L-Rhamnose;MEDP437:Ergothioneine;MEDP053:L-Dopa;MEDP662:1,2-Dichloroethane;MEDP229:Lactose;MEDP560:Dihydrouracil;MEDN200:L-Malic Acid;MEDP218:D-Mannitol;MEDN339:Phenylpyruvic Acid;MEDN004:L-Cystine;MEDP529:Indole-3-acetamide;MEDN244:Orotic Acid;MEDN657:D-Xylulose 5-phosphate;MEDN609:Uridine triphosphate (UTP);MEDN616:O-Acetyl-L-serin…	C01040+C00169+C00507+C05570+C00355+C06752+C00243+C00429+C00149+C00392+C00166+C00491+C02693+C00295+C00231+C00075+C00979+C01127+C00257+C01019+C00213+C00049+C00134+C02067+C00780+C00519
Cysteine and methionine metabolism	ko00270	3	18	29	231	MEDN616:O-Acetyl-L-serine;MEDN009:L-Aspartic Acid;MEDN004:L-Cystine;	C00979+C00049+C00491
ABC transporters	ko02010	5	43	29	231	MEDP127:Putrescine;MEDP229:Lactose;MEDN009:L-Aspartic Acid;MEDP218:D-Mannitol;MEDN004:L-Cystine	C00134+C00243+C00049+C00392+C00491
Protein digestion and absorption	ko04974	3	26	29	231	MEDP127:Putrescine;MEDN009:L-Aspartic Acid;MEDN004:L-Cystine;	C00134+C00049+C00491
Glycine, serine and threonine metabolism	ko00260	2	19	29	231	MEDN009:L-Aspartic Acid;MEDP404:Sarcosine;	C00049+C00213
Arginine and proline metabolism	ko00330	2	18	29	231	MEDP404:Sarcosine;MEDP127:Putrescine;	C00213+C00134
Arginine biosynthesis	ko00220	2	12	29	231	MEDN615:Carbamoyl phosphate;MEDN009:L-Aspartic Acid;	C00169+C00049
Alanine, aspartate and glutamate metabolism	ko00250	2	11	29	231	MEDN009:L-Aspartic Acid;MEDN615:Carbamoyl phosphate;	C00049+C00169
Histidine metabolism	ko00340	2	8	29	231	MEDP437:Ergothioneine;MEDN009:L-Aspartic Acid;	C05570+C00049
beta-Alanine metabolism	ko00410	2	9	29	231	MEDN009:L-Aspartic Acid;MEDP560:Dihydrouracil;	C00049+C00429
Pantothenate and CoA biosynthesis	ko00770	2	10	29	231	MEDN009:L-Aspartic Acid;MEDP560:Dihydrouracil;	C00049+C00429
Carbon metabolism	ko01200	6	18	29	231	MEDN009:L-Aspartic Acid;MEDN200:L-Malic Acid;MEDN657:D-Xylulose 5-phosphate;MEDN616:O-Acetyl-L-serine;MEDP236:Gluconic Acid;MEDN615:Carbamoyl phosphate;	C00049+C00149+C00231+C00979+C00257+C00169
2-Oxocarboxylic acid metabolism	ko01210	2	23	29	231	MEDN339:Phenylpyruvic Acid;MEDN009:L-Aspartic Acid;	C00166+C00049
Biosynthesis of amino acids	ko01230	5	49	29	231	MEDN615:Carbamoyl phosphate;MEDN009:L-Aspartic Acid;MEDN657:D-Xylulose 5-phosphate;MEDN616:O-Acetyl-L-serine;MEDN339:Phenylpyruvic Acid;	C00169+C00049+C00231+C00979+C00166
Neuroactive ligand-receptor interaction	ko04080	3	13	29	231	MEDN009:L-Aspartic Acid;MEDN609:Uridine triphosphate (UTP);MEDP081:Serotonin;	C00049+C00075+C00780
Central carbon metabolism in cancer	ko05230	2	25	29	231	MEDN009:L-Aspartic Acid;MEDN200:L-Malic Acid;	C00049+C00149
Glyoxylate and dicarboxylate metabolism	ko00630	2	12	29	231	MEDN200:L-Malic Acid;MEDN297:4-Hydroxy-2-Oxoglutaric Acid;	C00149+C01127
Taste transduction	ko04742	2	11	29	231	MEDP081:Serotonin;MEDN200:L-Malic Acid;	C00780+C00149
Pyrimidine metabolism	ko00240	5	21	29	231	MEDN244:Orotic Acid;MEDN615:Carbamoyl phosphate;MEDP383:Β-Pseudouridine;MEDN609:Uridine triphosphate (UTP);MEDP560:Dihydrouracil;	C00295+C00169+C02067+C00075+C00429
Pentose phosphate pathway	ko00030	2	6	29	231	MEDP236:Gluconic Acid;MEDN657:D-Xylulose 5-phosphate;	C00257+C00231
Ascorbate and aldarate metabolism	ko00053	2	6	29	231	MEDN240:L-Gulonic-Γ-Lactone;MEDN657:D-Xylulose 5-phosphate;	C01040+C00231
Fructose and mannose metabolism	ko00051	3	5	29	231	MEDN232:L-Rhamnose;MEDN231:L-Fucose;MEDP218:D-Mannitol;	C00507+C01019+C00392
Tryptophan metabolism	ko00380	2	17	29	231	MEDP081:Serotonin;MEDP529:Indole-3-acetamide;	C00780+C02693

## Sheet: Table S7
Table S7. KEGG enrichment analysis of DEMs unique to F vs H
#KEGG_n	13	KEGG_N	231
#Pathway	ko_ID	Unique compound	compound	Uni_all	compound_all
Metabolic pathways	ko01100	13	202	13	231	MEDP036:5-Oxoproline;MEDP169:Guanosine Monophosphate;MEDN147:5-Methylcytosine;MEDN179:L-Thyroxine;MEDN524:Estrone;MEDN163:Hypoxanthine;MEDP028:(5-L-Glutamyl)-L-Amino Acid;MEDN821:Scyllo inositol;MEDN602:deoxyguanosine 5'-monophosphate (dGMP);MEDP152:3'-Aenylic Acid;MEDN203:Cis-Aconitic Acid;MEDN045:L-Cysteine;MEDP184:3,3',5-Triiodo-L-Thyronine	C02237+C00144+C02376+C01829+C00468+C00262+C03740+C06153+C00362+C01367+C00417+C00097+C02465
Glutathione metabolism	ko00480	2	12	13	231	MEDP028:(5-L-Glutamyl)-L-Amino Acid;MEDN045:L-Cysteine	C03740+C00097
Purine metabolism	ko00230	4	16	13	231	MEDN163:Hypoxanthine;MEDP152:3'-Aenylic Acid;MEDN602:deoxyguanosine 5'-monophosphate (dGMP);MEDP169:Guanosine Monophosphate	C00262+C01367+C00362+C00144
Tyrosine metabolism	ko00350	2	19	13	231	MEDN179:L-Thyroxine;MEDP184:3,3',5-Triiodo-L-Thyronine	C01829+C02465
Neuroactive ligand-receptor interaction	ko04080	2	13	13	231	MEDN179:L-Thyroxine;MEDP184:3,3',5-Triiodo-L-Thyronine	C01829+C02465
Thyroid hormone synthesis	ko04918	2	6	13	231	MEDN179:L-Thyroxine;MEDP184:3,3',5-Triiodo-L-Thyronine	C01829+C02465
Thyroid hormone signaling pathway	ko04919	2	3	13	231	MEDN179:L-Thyroxine;MEDP184:3,3',5-Triiodo-L-Thyronine	C01829+C02465
Bile secretion	ko04976	2	11	13	231	MEDP184:3,3',5-Triiodo-L-Thyronine;MEDN179:L-Thyroxine	C02465+C01829
Autoimmune thyroid disease	ko05320	2	2	13	231	MEDN179:L-Thyroxine;MEDP184:3,3',5-Triiodo-L-Thyronine	C01829+C02465

## Sheet: Table S8
Table S8. Lipidomic data of F vs H
		Log2 FC					P value					FDR
Compounds	Class	F1/H	F2/H	F3/H	F4/H		F1/H-P	F2/H-P	F3/H-P	F4/H-P		F1/H-FDR	F2/H-FDR	F3/H-FDR	F4/H-FDR
3-Hydroxy-tetradecenoyl- carnitine	Fatty Acyls	0.732891	1.05862	0.936478	1.32223		0.0352589	0.00677419	0.00362407	0.0039582		0.114833	0.0783837	0.0439779	0.0383725
CE(18:0)	Steroids and steroid derivatives	-0.656211	-0.78053	-0.913098	-1.32363		0.0177915	0.00878682	0.00321269	0.00063611		0.0851156	0.0851834	0.0439779	0.0148002
Cer(d18:0/18:0)	Sphingolipids	1.83706	1.94502	1.95935	1.86366		0.000373635	0.00159899	0.0110231	0.00291831		0.0128509	0.0354258	0.0749746	0.0343005
DG(16:0/20:2/0:0)	Glycerolipids	3.15634	3.85624	3.28584	4.15415		0.0294099	0.0240285	0.0116697	0.0148959		0.0269714	0.0421827	0.0301606	0.0120647
DG(14:1/22:3/0:0)	Glycerolipids	1.75771	1.36161	1.83258	2.79635		0.00187125	0.000902988	0.00127411	0.00484375		0.0437431	0.108438	0.0439779	0.069247
DG(16:0/16:1/0:0)	Glycerolipids	1.88107	2.12615	1.70471	2.10699		0.00575635	0.00534058	0.0058942	0.00054439		0.049522	0.0731969	0.0538742	0.0140934
DG(16:1/18:3/0:0)	Glycerolipids	1.94199	1.46578	1.30022	2.0344		0.00183004	0.00225887	0.00139715	0.000397548		0.142565	0.125179	0.197948	0.0701202
DG(16:1/20:2/0:0)	Glycerolipids	1.07205	1.26427	1.53811	1.92866		0.0346514	0.0170081	0.0142288	0.00109969		0.114833	0.11711	0.0841669	0.0191895
DG(18:2/20:1/0:0)	Glycerolipids	0.607559	0.974156	0.852753	1.76055		0.165856	0.0577574	0.0874925	0.00931946		0.265098	0.182381	0.201721	0.0575662
DG(18:1/20:5/0:0)	Glycerolipids	0.5807	0.903268	1.30383	1.63852		0.168058	0.0563142	0.039592	0.00702527		0.266602	0.18114	0.143187	0.050553
DG(14:1/22:2/0:0)	Glycerolipids	0.932721	0.848304	1.14143	1.60097		0.0713482	0.0664911	0.0220987	0.0104408		0.161692	0.192576	0.110178	0.0629936
DG(16:0/20:1/0:0)	Glycerolipids	0.315536	0.27446	0.584002	1.26688		0.325896	0.341448	0.185707	0.0369707		0.392623	0.424325	0.295454	0.120123
DG(16:0/20:3/0:0)	Glycerolipids	-0.117851	0.567547	3.47905	1.12955		0.427346	0.170898	0.148393	0.0459569		0.464622	0.296733	0.27014	0.133658
DG(18:1/20:0/0:0)	Glycerolipids	-0.0373994	-0.0988693	0.0281851	1.02781		0.453178	0.371021	0.470814	0.0416663		0.475494	0.439493	0.483276	0.126946
DG(18:2/20:4/0:0)	Glycerolipids	0.460721	0.585942	0.673665	1.01744		0.0468363	0.035854	0.0112138	0.0292145		0.132893	0.143006	0.0752621	0.107649
(±)12-HETE	Eicosanoid	4.25363	4.20626	3.131	4.83354		0.0571893	0.0202654	0.0836601	0.0131765		0.0464129	0.135231	0.0749746	0.155493
PGF2α	Eicosanoid	2.55964	1.96442	4.06174	4.12018		0.00438625	0.014321	0.00328736	0.0125994		0.274034	0.271702	0.283387	0.203016
5-iso PGF2VI	Eicosanoid	0.441651	0.942004	1.04696	3.61107		0.000185117	0.00407039	0.000809529	0.00291117		0.341491	0.226624	0.191782	0.163774
FFA(18:3)	Fatty acids	0.725108	0.713111	1.02571	2.44439		0.000574458	0.00041298	0.000195766	0.000121861		0.221987	0.198316	0.123757	0.153594
FFA(22:4)	Fatty acids	1.05204	1.10952	0.899904	1.14824		0.000766429	0.00229648	0.00030367	0.0302273		0.0162111	0.0421827	0.0117756	0.107649
FFA(22:2)	Fatty acids	0.677078	1.17844	0.971017	1.09659		0.0517577	0.0569922	0.0246034	0.0153047		0.136633	0.181646	0.114488	0.0731692
FFA(22:0)	Fatty acids	-1.4544	-2.23349	-2.06996	-1.76132		0.0293703	0.0086994	0.0103509	0.0145447		0.112175	0.0851834	0.0743845	0.0731692
Oleate	Fatty acids	0.0623063	-0.393272	1.54409	-1.27721		0.468427	0.298216	0.179695	0.0136328		0.481535	0.397425	0.290341	0.0703916
Hexadecanedioic acid	Fatty acids	1.20437	1.82556	1.04597	1.24186		0.00444952	0.0226248	0.0142189	0.00439025		0.0437431	0.129106	0.0841669	0.0408586
Farnesene	Fatty acids	-2.45454	-2.26485	-2.09316	-2.11914		0.0212061	0.0993538	0.040713	0.0110103		0.0935952	0.130692	0.119472	0.103014
LPA(18:1/0:0)	Glycerophospholipids	1.77243	2.03575	1.91588	1.46018		0.0903528	0.0637346	0.0296938	0.022971		0.180189	0.19093	0.125801	0.0932196
LPC(12:0/0:0)	Glycerophospholipids	1.98868	2.37112	1.80166	1.84226		0.000744112	0.00345914	5.63116e-06	1.12819e-05		0.0162111	0.0548882	0.000627203	0.00144253
LPC(O-20:1/0:0)	Glycerophospholipids	-1.13589	-1.03422	-1.02353	-1.00529		0.00151144	0.00159535	0.000813912	0.000900371		0.0234441	0.0354258	0.0227244	0.0174572
LPE(0:0/20:2)	Glycerophospholipids	3.44504	3.8419	3.70369	3.97836		0.00610156	0.00327092	0.00496057	0.000115434		0.00884133	0.0629123	0.0227244	0.0343005
LPE(0:0/16:1)	Glycerophospholipids	-0.0706802	0.757932	1.07337	1.1066		0.367639	0.0976953	0.0125119	0.0220615		0.419987	0.228065	0.0815883	0.0913271
LPE(0:0/24:6)	Glycerophospholipids	-0.667181	-0.764817	-1.42669	-1.45359		0.0230704	0.0645456	0.000168498	0.000181756		0.0981898	0.192533	0.00840083	0.00704809
(±)12-HEPE [(±)-12-hydroxy-5Z,8Z,10E,14Z,17Z-eicosapentaenoic acid]	Oxidized lipid	3.28231	2.11685	2.97833	3.34026		0.0126839	0.00107029	0.0127819	0.00810942		0.112175	0.143055	0.181135	0.130979
(±)12-HETE [(±)12-hydroxy-5Z,8Z,10E,14Z-eicosatetraenoic acid]	Oxidized lipid	4.42798	2.69674	2.90771	2.97319		0.000386632	0.0350307	0.00460061	0.0108399		0.171824	0.179255	0.225155	0.125467
(±)5-HETE [(±)5-hydroxy-6E,8Z,11Z,14Z-eicosatetraenoic acid]	Oxidized lipid	1.82219	1.73156	2.14233	1.35439		0.0538061	0.0265353	0.0927941	0.0320396		0.138395	0.134432	0.207302	0.110711
PC(18:2/20:4)	Glycerophospholipids	-0.785227	-0.746412	-0.950721	-1.00767		0.00068449	0.027987	0.000759978	5.01254e-06		0.0162111	0.135231	0.0227244	0.00144253
PC(20:2/22:6)	Glycerophospholipids	-0.347135	-0.603142	-0.785378	-1.31232		0.109504	0.0153424	0.0352235	0.000113272		0.207701	0.110402	0.139395	0.0056706
PC(18:3/14:1)	Glycerophospholipids	-1.00139	-0.505612	-1.45072	-1.34596		0.00554791	0.0843552	0.000102974	0.000235923		0.049522	0.212563	0.00598965	0.0086664
PC(18:0/20:1)	Glycerophospholipids	-0.443603	-1.12383	-1.36652	-1.51313		0.22801	0.0585291	0.0395484	0.0326511		0.318005	0.182381	0.143187	0.112139
PC(18:0/20:3)	Glycerophospholipids	-2.57687	-1.18011	-1.71535	-1.57176		6.98183e-05	0.00714002	0.000414514	0.000609164		0.00609165	0.0783837	0.0152279	0.0146619
PC(O-18:2/18:1)	Glycerophospholipids	-0.977701	-0.955948	-0.963872	-1.13392		0.00295995	0.00612256	0.0034265	0.00220973		0.0333233	0.0768551	0.0439779	0.0291017
PC(O-20:2/22:1)	Glycerophospholipids	-1.47469	-2.09499	-2.08116	-2.99846		0.0584229	0.049075	0.035413	0.0379226		0.326708	0.321543	0.309631	0.254751
PE(18:1/16:1)	Glycerophospholipids	0.85907	0.896259	1.02255	1.7138		0.0298841	0.022072	0.00986635	0.00135303		0.112654	0.129106	0.0724917	0.022486
PE(16:0/20:3)	Glycerophospholipids	0.345407	0.691279	1.10243	1.44752		0.125932	0.0309664	0.0151203	0.0076575		0.223097	0.140033	0.0865082	0.0518926
PE(18:3/16:0)	Glycerophospholipids	0.481505	1.04801	1.28019	1.4031		0.0558403	0.0280925	0.000540306	0.00145865		0.141219	0.135231	0.0188567	0.0236776
PE(20:2/16:0)	Glycerophospholipids	0.886649	1.02977	0.646767	1.3283		0.00925991	0.039204	0.0538699	0.0252454		0.0659533	0.148714	0.162177	0.0993103
PE(18:1/18:1)	Glycerophospholipids	0.0514142	0.595945	0.706182	1.27464		0.432166	0.130439	0.0208591	0.00265507		0.466953	0.256277	0.106275	0.0330935
PE(16:1/16:0)	Glycerophospholipids	0.646717	1.00191	0.841791	1.2546		0.0343652	0.0141651	0.0249953	0.0207422		0.114833	0.108438	0.114662	0.0894062
PE(18:1/18:2)	Glycerophospholipids	0.308513	0.834889	0.842207	1.2169		0.118317	0.134253	0.0104437	0.00276596		0.217254	0.260302	0.0743845	0.0338709
PE(18:1/16:0)	Glycerophospholipids	0.702429	0.973992	0.941321	1.17492		0.00815477	0.00579495	0.0149994	0.00188149		0.0599161	0.0749051	0.0865082	0.0279422
PE(18:2/16:0)	Glycerophospholipids	0.856155	1.1353	1.08381	1.15587		0.00293195	0.034633	0.0110295	0.00250429		0.0333233	0.142199	0.0749746	0.0323703
PE(18:1/20:4)	Glycerophospholipids	0.602911	0.785835	0.915018	1.14419		0.00198982	0.0315278	0.0204966	0.00581279		0.0269714	0.140033	0.105465	0.0467279
PE(22:6/20:1)	Glycerophospholipids	1.10417	1.07125	0.733964	1.13255		0.00995818	0.00136989	0.0527936	0.005557		0.0695081	0.034544	0.162121	0.0461761
PE(18:2/14:0)	Glycerophospholipids	0.22172	0.855868	1.0583	1.1133		0.314543	0.116606	0.00364817	0.00314503		0.387215	0.241517	0.0439779	0.0343005
PE(14:0/22:6)	Glycerophospholipids	0.684661	1.14866	1.3793	1.07176		0.0553551	0.0545197	0.0071928	0.00542028		0.140888	0.179255	0.0612265	0.0455826
PE(18:1/18:0)	Glycerophospholipids	0.247405	0.584922	0.709438	1.05267		0.192325	0.12131	0.0353146	0.0148221		0.290858	0.247587	0.139395	0.0731692
PE(16:1/18:0)	Glycerophospholipids	0.340382	0.808883	0.727173	1.02153		0.0711302	0.0106715	0.0054809	0.00210673		0.161692	0.0957042	0.0536499	0.0282788
PE(20:4/22:2)	Glycerophospholipids	0.0361037	-0.553656	-1.12848	-1.40203		0.461089	0.153713	0.00171894	0.000171008		0.476822	0.281606	0.0315742	0.00704783
PE(P-18:2/16:0)	Glycerophospholipids	-0.659674	-0.82465	-0.869655	-1.0651		0.048543	0.0742873	0.00528507	4.4686e-05		0.135045	0.200655	0.0536499	0.00311908
PE(P-18:2/20:3)	Glycerophospholipids	-0.798074	-1.1557	-1.2334	-1.11779		0.00125341	0.000121949	3.73489e-06	1.23868e-05		0.0207738	0.00712781	0.000627203	0.00144253
PE(P-20:2/20:2)	Glycerophospholipids	-1.56728	-1.43213	-1.64054	-1.27486		7.02883e-06	3.68696e-05	5.36642e-06	3.28245e-05		0.00163537	0.00285944	0.000627203	0.00254572
PE(P-18:2/18:2)	Glycerophospholipids	-0.522037	-0.804427	-1.12382	-1.40226		0.0521815	0.0178294	0.000576414	0.000171652		0.136633	0.11711	0.0191589	0.00704783
PE(P-18:2/20:2)	Glycerophospholipids	-1.12596	-1.38181	-1.62322	-1.46111		0.000141293	1.99518e-05	6.22642e-07	1.71327e-06		0.0082015	0.00232667	0.000434854	0.00119358
PE(P-18:2/18:1)	Glycerophospholipids	-1.34364	-1.71902	-1.88436	-1.91779		0.000190058	1.29184e-05	6.29374e-06	6.41254e-06		0.00884133	0.00225105	0.000627203	0.00144253
PE(P-18:2/20:1)	Glycerophospholipids	-1.3963	-1.54926	-1.80592	-2.00009		0.0805125	0.0543117	0.107416	0.039186		0.015422	0.0164267	0.00863252	0.0056706
PE(P-18:2/18:3)	Glycerophospholipids	-1.59694	-0.873945	-1.16568	-2.07055		0.0346175	0.0320787	0.0725607	0.0220683		0.0936828	0.229632	0.144252	0.0629936
PI(18:2/18:0)	Glycerophospholipids	1.24128	1.1007	0.976307	1.09771		0.0108909	0.0672748	0.0535729	0.0306909		0.0711793	0.192596	0.162177	0.107649
PS(18:1/22:6)	Glycerophospholipids	1.92986	1.93922	1.8163	1.64389		0.000167627	0.00163643	0.00822137	0.000349779		0.00884133	0.0354258	0.065341	0.0110975
TG(14:0/22:1/22:3)	Glycerolipids	2.53085	3.16335	3.55878	4.1704		1.71429e-05	1.86064e-05	1.96711e-05	1.88489e-05		0.0770971	0.0294538	0.0815883	0.0541075
TG(18:2/18:3/20:4)	Glycerolipids	1.90735	2.18794	2.71224	2.67407		0.0292536	0.0366861	0.0648764	0.0441029		0.0128509	0.142277	0.0501052	0.0629936
TG(18:3/18:3/18:3)	Glycerolipids	-1.35806	-0.159796	0.454331	2.59179		0.0307454	0.00845685	0.0103623	0.00928915		0.0711793	0.465283	0.354009	0.240122
TG(18:1/18:1/20:0)	Glycerolipids	-0.670975	0.0628518	0.606658	2.17972		0.0131165	0.00902029	0.00799231	0.00748014		0.312787	0.478637	0.274283	0.170494
TG(16:0/18:0/22:3)	Glycerolipids	1.47458	1.82198	1.58609	2.10684		0.123512	0.469439	0.00202505	0.00199587		0.049522	0.0543596	0.0516788	0.0056706
TG(14:0/22:3/22:4)	Glycerolipids	1.22488	1.45381	1.26132	1.87819		0.0157474	0.0113175	0.00361349	0.0061135		0.0815304	0.096324	0.0439779	0.0467279
TG(14:0/20:2/22:2)	Glycerolipids	0.828815	1.40044	1.21202	1.86619		0.0144441	0.00543797	0.00891774	0.00371262		0.0806567	0.0731969	0.069162	0.0366805
TG(18:1/18:3/20:0)	Glycerolipids	0.217134	0.744181	0.861473	1.66422		0.261735	0.0333029	0.0245769	0.0109496		0.342118	0.140033	0.114488	0.0629936
TG(14:0/22:4/22:4)	Glycerolipids	2.28421	2.58602	1.60412	1.47658		0.00208661	0.0470085	0.0127083	0.0341054		0.0269714	0.165822	0.0815883	0.113902
TG(18:2/18:2/20:0)	Glycerolipids	0.136132	0.657789	0.66104	1.35712		0.323551	0.0315604	0.0434908	0.0109405		0.392081	0.140033	0.148081	0.0629936
TG(16:1/20:1/20:2)	Glycerolipids	-0.127464	0.431547	0.363936	1.31769		0.328337	0.083451	0.153521	0.0304723		0.393778	0.212478	0.272666	0.107649
TG(14:0/20:1/22:2)	Glycerolipids	-0.0199721	0.435417	0.498753	1.17954		0.473213	0.0871413	0.0783681	0.0253255		0.485026	0.218767	0.193046	0.0993103
TG(14:0/20:5/22:4)	Glycerolipids	0.862815	1.44821	1.09672	1.1712		0.0158102	0.0520763	0.00547367	0.0267076		0.0815304	0.175163	0.0536499	0.103566
TG(14:0/20:5/22:3)	Glycerolipids	0.958314	1.25658	1.28951	1.1647		0.00724631	0.0225419	0.00383458	0.00588987		0.0562617	0.129106	0.045365	0.0467279
TG(14:0/18:3/22:1)	Glycerolipids	0.143305	0.530674	0.574017	1.14321		0.296111	0.0718824	0.0651429	0.0397563		0.370786	0.198316	0.181154	0.126712
TG(14:1/14:1/22:3)	Glycerolipids	0.411214	0.858473	0.458976	1.11046		0.0585267	0.078951	0.0623016	0.0436716		0.144279	0.205626	0.177496	0.130827
TG(14:0/20:1/20:1)	Glycerolipids	0.509187	0.821977	0.776724	1.10684		0.0511543	0.00414609	0.0173897	0.00842324		0.136281	0.0629123	0.0948284	0.0549718
TG(14:0/20:2/22:4)	Glycerolipids	-0.0111768	0.553877	0.307815	1.10674		0.488277	0.149325	0.185823	0.0138161		0.491985	0.277943	0.295454	0.0703916
TG(18:1/18:3/20:1)	Glycerolipids	-0.509906	0.373252	0.0702029	1.0961		0.102354	0.162646	0.426741	0.0217148		0.199773	0.291966	0.46226	0.0913067
TG(14:0/20:3/22:1)	Glycerolipids	0.0847827	0.4021	1.00114	1.07858		0.421262	0.126518	0.0687578	0.00334733		0.460158	0.253132	0.185316	0.0354006
TG(18:1/18:3/20:4)	Glycerolipids	0.852752	1.10822	1.29205	1.07718		0.0178036	0.0171543	0.0058936	0.00917169		0.0851156	0.11711	0.0538742	0.0575662
TG(18:0/18:1/18:2)	Glycerolipids	0.384664	0.433441	0.528006	1.04039		0.0834285	0.00800926	0.0453796	0.00360036		0.173313	0.0810212	0.15282	0.0365424
TG(16:0/20:4/22:5)	Glycerolipids	1.02081	0.976493	1.77285	1.03558		0.00600994	0.0174014	0.0219074	0.0480993		0.049522	0.11711	0.110178	0.138381
TG(14:0/20:3/20:5)	Glycerolipids	0.554584	1.00037	0.992563	1.03527		0.115594	0.0810542	0.0386923	0.0416733		0.214662	0.208686	0.142895	0.126946
TG(18:0/18:3/20:2)	Glycerolipids	-0.0791385	0.430927	0.267478	1.00152		0.411076	0.128127	0.222412	0.0149436		0.452573	0.254774	0.323424	0.0731692
TG(14:0/20:0/20:0)	Glycerolipids	-2.94121	-4.26743	-3.90332	-3.53402		0.0210522	0.0237975	0.0269285	0.0264176		0.170367	0.189304	0.180125	0.160488

## Sheet: Table S9
Table S9. Lipidomic data of S vs H and M vs H
		Log2 FC					P value					FDR
Compounds	Class	ST1/H	ST2/H	MT1/H	MT2/H		ST1/H-P	ST2/H-P	MT1/H-P	MT2/H-P		ST1/H-FDR	ST2/H-FDR	MT1/H-FDR	MT2/H-FDR
Glycocholic Acid	Bile Acids	-1.56257	-1.73405	-1.90233	-2.27865		0.0230635	0.015078	0.0122502	0.00812083		0.159389	0.150987	0.0462197	0.023917
Cer(d18:1/18:1)	Sphingolipids	3.10337	2.69418	2.08715	2.38681		0.0357594	0.000440324	0.000512193	0.0120909		0.12561	0.211837	0.0146178	0.0974087
Cer(d18:0/18:0)	Sphingolipids	1.80665	2.0234	2.0626	2.28053		0.0165166	0.0158098	0.0172514	0.00675199		0.132512	0.151167	0.0581715	0.0213894
DG(16:0/20:2/0:0)	Glycerolipids	3.41957	4.76046	3.7903	4.23019		0.0128799	0.0228082	0.0106954	0.0141467		0.0516158	0.156683	0.00210474	0.00098919
DG(14:1/22:3/0:0)	Glycerolipids	1.94699	2.52513	2.18411	2.56269		0.0119539	0.0406826	0.00165445	0.0558216		0.1246	0.155684	0.00179685	0.0014716
DG(16:0/16:1/0:0)	Glycerolipids	1.34337	2.44692	2.23558	2.94765		0.0250461	0.040006	0.00194121	0.000638302		0.166199	0.211837	0.0156609	0.00441933
DG(16:1/18:3/0:0)	Glycerolipids	1.61503	1.25838	1.71243	1.62153		0.00163819	0.0177335	3.79113e-05	4.53497e-05		0.230146	0.195015	0.0320529	0.0029447
DG(16:1/20:2/0:0)	Glycerolipids	1.15827	2.06774	1.7164	1.97697		0.0451855	0.0200053	0.0019019	0.00119521		0.209088	0.174347	0.0156609	0.00641737
FFA(22:0)	Fatty acids	-1.68043	-1.71548	-1.52647	-1.97087		0.0172376	0.0169513	0.0209152	0.011453		0.13519	0.155684	0.066058	0.0302811
LPC(12:0/0:0)	Glycerophospholipids	1.59274	1.67766	1.87958	2.1318		0.000213342	0.000792147	2.63225e-07	1.0296e-07		0.0186141	0.0276459	9.76223e-05	4.66452e-05
(±)12-HEPE [(±)-12-hydroxy-5Z,8Z,10E,14Z,17Z-eicosapentaenoic acid]	Oxidized lipid	1.20306	1.99447	2.47238	3.14303		0.0108577	0.0222547	0.000927184	0.00400908		0.12561	0.138282	0.00414862	0.000216766
PC(18:0/20:3)	Glycerophospholipids	-1.93877	-1.09361	-1.2237	-0.811688		0.000176746	0.00388286	0.00237438	0.0209757		0.018316	0.0774354	0.017558	0.0470773
PC(O-20:2/22:1)	Glycerophospholipids	-1.24441	-2.77486	-2.57912	-1.34197		0.0297451	0.0278036	0.0272492	0.0279521		0.408411	0.289203	0.264931	0.314934
PE(18:2/20:4)	Glycerophospholipids	1.19409	0.937575	1.05743	0.734281		0.00242812	0.00860205	0.00156462	0.03009		0.0627714	0.120505	0.0146178	0.0607046
PE(P-18:0/18:0)	Glycerophospholipids	-1.33074	-0.612572	-1.17321	-0.352034		7.82174e-06	0.0155746	1.12867e-05	0.0245227		0.00295969	0.150987	0.0015093	0.0522085
PI(18:2/18:0)	Glycerophospholipids	1.16685	1.71736	1.6001	1.64399		0.000275676	0.000773877	0.00656672	0.00147547		0.018798	0.0276459	0.0320529	0.00740919
PS(18:1/22:6)	Glycerophospholipids	1.91442	1.74012	1.83016	1.86648		0.00190539	0.000790976	5.03158e-06	6.39596e-06		0.0533056	0.0276459	0.000878011	0.000279024
TG(14:0/22:1/22:3)	Glycerolipids	2.45514	3.33258	2.91241	3.14204		1.99341e-05	2.08032e-05	1.94126e-05	2.25595e-05		0.12561	0.182751	0.0115567	0.0147281
TG(18:2/18:3/20:4)	Glycerolipids	1.95642	2.62629	2.97146	2.74147		0.0123303	0.0103737	0.000184251	3.41608e-06		0.050081	0.0869969	0.00210474	0.000216766
TG(14:0/22:3/22:4)	Glycerolipids	1.11007	1.00188	1.24951	1.38862		0.0278414	0.0656526	0.00162312	0.00804196		0.17059	0.221613	0.0146178	0.0238466
TG(14:0/20:2/22:2)	Glycerolipids	1.10491	1.28774	1.21086	1.59321		0.0281058	0.0241762	0.0015069	0.00242313		0.17059	0.185439	0.0146086	0.0105709
TG(14:0/20:0/20:0)	Glycerolipids	-3.78439	-0.839637	-2.12205	-0.297337		0.0254927	0.0326732	0.0287301	0.0357359		0.230146	0.351726	0.18323	0.421643

## Sheet: Table S10
Table S10. KEGG enrichment analysis of DEIs shared by F vs H, S vs H and M vs H
#KEGG_n	16	KEGG_N	524
#Pathway	ko_ID	Unique compound	compound	Uni_all	compound_all
Metabolic pathways	ko01100	14	418	16	524	LIPID-N-0639:PI(18:2/18:0);LIPID-P-0185:DG(16:1/18:3/0:0);LIPID-P-0714:PS(18:1/22:6);LIPID-P-0388:PC(18:0/20:3);LIPID-P-1142:TG(14:0/22:3/22:4);LIPID-P-0064:Cer(d18:0/18:0);LIPID-P-0188:DG(14:1/22:3/0:0);LIPID-P-1181:TG(18:2/18:3/20:4);LIPID-P-0762:TG(14:0/20:0/20:0);LIPID-P-1004:TG(14:0/20:2/22:2);LIPID-P-0137:DG(16:0/16:1/0:0);LIPID-P-0160:DG(16:0/20:2/0:0);LIPID-P-0173:DG(16:1/20:2/0:0);LIPID-…	C01194+C00641+C02737+C00157+C00422+C00195+C00641+C00422+C00422+C00422+C00641+C00641+C00641+C00422
Adipocytokine signaling pathway	ko04920	2	46	16	524	LIPID-N-0087:FFA(22:0);LIPID-P-0064:Cer(d18:0/18:0)	C00162+C00195
Insulin resistance	ko04931	7	237	16	524	LIPID-P-1181:TG(18:2/18:3/20:4);LIPID-P-0762:TG(14:0/20:0/20:0);LIPID-P-1004:TG(14:0/20:2/22:2);LIPID-P-0064:Cer(d18:0/18:0);LIPID-P-1142:TG(14:0/22:3/22:4);LIPID-P-1019:TG(14:0/22:1/22:3);LIPID-N-0087:FFA(22:0)	C00422+C00422+C00422+C00195+C00422+C00422+C00162
Leishmaniasis	ko05140	2	17	16	524	LIPID-P-0064:Cer(d18:0/18:0);LIPID-P-0714:PS(18:1/22:6)	C00195+C02737
Glycerolipid metabolism	ko00561	11	287	16	524	LIPID-P-0185:DG(16:1/18:3/0:0);LIPID-P-0188:DG(14:1/22:3/0:0);LIPID-P-1142:TG(14:0/22:3/22:4);LIPID-P-0160:DG(16:0/20:2/0:0);LIPID-P-0137:DG(16:0/16:1/0:0);LIPID-P-0762:TG(14:0/20:0/20:0);LIPID-P-1004:TG(14:0/20:2/22:2);LIPID-P-1181:TG(18:2/18:3/20:4);LIPID-P-1019:TG(14:0/22:1/22:3);LIPID-N-0087:FFA(22:0);LIPID-P-0173:DG(16:1/20:2/0:0)	C00641+C00641+C00422+C00641+C00641+C00422+C00422+C00422+C00422+C00162+C00641
Inositol phosphate metabolism	ko00562	6	56	16	524	LIPID-P-0188:DG(14:1/22:3/0:0);LIPID-P-0173:DG(16:1/20:2/0:0);LIPID-P-0185:DG(16:1/18:3/0:0);LIPID-P-0160:DG(16:0/20:2/0:0);LIPID-N-0639:PI(18:2/18:0);LIPID-P-0137:DG(16:0/16:1/0:0)	C00641+C00641+C00641+C00641+C01194+C00641
Glycerophospholipid metabolism	ko00564	9	217	16	524	LIPID-P-0185:DG(16:1/18:3/0:0);LIPID-P-0137:DG(16:0/16:1/0:0);LIPID-N-0639:PI(18:2/18:0);LIPID-P-0160:DG(16:0/20:2/0:0);LIPID-P-0188:DG(14:1/22:3/0:0);LIPID-P-0714:PS(18:1/22:6);LIPID-P-0173:DG(16:1/20:2/0:0);LIPID-P-0388:PC(18:0/20:3);LIPID-P-0222:LPC(12:0/0:0)	C00641+C00641+C01194+C00641+C00641+C02737+C00641+C00157+C04230
Phosphatidylinositol signaling system	ko04070	6	59	16	524	LIPID-P-0173:DG(16:1/20:2/0:0);LIPID-P-0188:DG(14:1/22:3/0:0);LIPID-P-0160:DG(16:0/20:2/0:0);LIPID-N-0639:PI(18:2/18:0);LIPID-P-0137:DG(16:0/16:1/0:0);LIPID-P-0185:DG(16:1/18:3/0:0)	C00641+C00641+C00641+C01194+C00641+C00641
Long-term depression	ko04730	5	55	16	524	LIPID-P-0188:DG(14:1/22:3/0:0);LIPID-P-0185:DG(16:1/18:3/0:0);LIPID-P-0137:DG(16:0/16:1/0:0);LIPID-P-0173:DG(16:1/20:2/0:0);LIPID-P-0160:DG(16:0/20:2/0:0)	C00641+C00641+C00641+C00641+C00641
Thermogenesis	ko04714	6	227	16	524	LIPID-P-1019:TG(14:0/22:1/22:3);LIPID-N-0087:FFA(22:0);LIPID-P-1142:TG(14:0/22:3/22:4);LIPID-P-0762:TG(14:0/20:0/20:0);LIPID-P-1004:TG(14:0/20:2/22:2);LIPID-P-1181:TG(18:2/18:3/20:4)	C00422+C00162+C00422+C00422+C00422+C00422
Regulation of lipolysis in adipocytes	ko04923	6	227	16	524	LIPID-P-1004:TG(14:0/20:2/22:2);LIPID-P-0762:TG(14:0/20:0/20:0);LIPID-P-1181:TG(18:2/18:3/20:4);LIPID-N-0087:FFA(22:0);LIPID-P-1019:TG(14:0/22:1/22:3);LIPID-P-1142:TG(14:0/22:3/22:4)	C00422+C00422+C00422+C00162+C00422+C00422
Fat digestion and absorption	ko04975	6	234	16	524	LIPID-P-0762:TG(14:0/20:0/20:0);LIPID-P-1004:TG(14:0/20:2/22:2);LIPID-P-1181:TG(18:2/18:3/20:4);LIPID-N-0087:FFA(22:0);LIPID-P-1019:TG(14:0/22:1/22:3);LIPID-P-1142:TG(14:0/22:3/22:4)	C00422+C00422+C00422+C00162+C00422+C00422
Vitamin digestion and absorption	ko04977	6	231	16	524	LIPID-P-1142:TG(14:0/22:3/22:4);LIPID-P-1019:TG(14:0/22:1/22:3);LIPID-N-0087:FFA(22:0);LIPID-P-1181:TG(18:2/18:3/20:4);LIPID-P-0762:TG(14:0/20:0/20:0);LIPID-P-1004:TG(14:0/20:2/22:2)	C00422+C00422+C00162+C00422+C00422+C00422
Cholesterol metabolism	ko04979	6	229	16	524	LIPID-P-0762:TG(14:0/20:0/20:0);LIPID-P-1004:TG(14:0/20:2/22:2);LIPID-P-1181:TG(18:2/18:3/20:4);LIPID-P-1142:TG(14:0/22:3/22:4);LIPID-P-1019:TG(14:0/22:1/22:3);LIPID-N-0087:FFA(22:0)	C00422+C00422+C00422+C00422+C00422+C00162
Choline metabolism in cancer	ko05231	3	123	16	524	LIPID-P-0222:LPC(12:0/0:0);LIPID-P-0388:PC(18:0/20:3);LIPID-N-0087:FFA(22:0)	C04230+C00157+C00162

[truncated: 5 more sheets: Table S11, Table S12, Table S13, Table S14, Table S15]
