# Supplementary material for: Plasma metabolomic and lipidomic alterations associated with COVID-19
Source: Natl Sci Rev. 2020 Apr 28;7(7):1157–68. doi: 10.1093/nsr/nwaa086 (PMC7197563; doi:10.1093/nsr/nwaa086)
Supplement: nwaa086_Supplemental_File [file nwaa086_supplemental_file.zip › Wu-Tables S1-S13.xlsx]

## Sheet: Table S1
Table S1. Study design and patients
	Fatal (F)				Severe (S)		Mild (M)		Healthy (H)
	T1	T2	T3	T4	T1	T2	T1	T2	H
Onset to hospitalization	1. 8	5.1	10.1	14.8	5. 4	15.4	5.2	13	NA
Days (SD)	(0.4)	(0.3)	(0.3)	(1.2)	(3.1)	(4.8)	(0.6)	(0)	NA
Sex
Female	5				8		9		5
Male	4				3		5		5
Age	64.6				57.4		45.9		48.7
Mean (SD)	(8.5)				(12.5)		(11.8)		(9.6)
Patients	9				11		14		10
Sample number	(36)				(22)		(28)		(10)

## Sheet: Table S2
Table S2. Overview of total changed metaboites
Total metaboites (431)	Metabolites（p <0.05）	Up-regulated	Down-regulated	Max (Log2FC)	Min (Log2FC)
F1 vs. H	87	4	83	2.17	-5.19
F2 vs. H	164	19	145	1.95	-8.98
F3 vs. H	172	45	127	2.6	-8.66
F4 vs. H	162	51	111	2.87	-6.67
S1 vs. H	142	23	119	1.73	-6.79
S2 vs. H	154	24	130	1.68	-7.03
M1 vs. H	190	28	162	1.36	-5.58
M2 vs. H	203	49	154	1.97	-8.29

## Sheet: Table S3
Table S2. Overview of total changed lipids
Total lipid (698)	Lipids（p <0.05）	Up-regulated	Down-regulated	Max (Log2FC)	Min (Log2FC)
F1 vs. H	255	111	144	4.54	-3.02
F2 vs. H	203	134	69	4.2	-3.6
F3 vs. H	221	135	86	4.23	-3.6
F4 vs. H	248	152	96	2.29	-4.1
S1 vs. H	157	57	100	5.37	-4.08
S2 vs. H	158	104	54	4.76	-3.78
M1 vs. H	120	82	38	4.44	-4.23
M2 vs. H	127	93	34	5.61	-3.47

## Sheet: Table S4
Table S4. Metabolomics data of F vs H
		Log2 FC								P value
Compounds	Class	F1/H	F2/H	F3/H	F4/H	F4/ST1	ST1/MT1	ST1/ST2		F1/H-P	F2/H-P	F3/H-P	F4/H-P
N-Acetylmethionine	Amino Acid metabolomics	0.415995	0.384181	-0.520903	1.47242	1.48852	0.688737	0.443775		0.287154	0.343777	0.17238	0.0248607
5-Oxoproline	Amino Acid metabolomics	-0.447919	-0.371686	-0.602655	-1.00112	-0.725433	-0.278463	0.0631608		0.00443867	0.0106157	0.00112247	3.28435e-05
H-Homoarg-Oh	Amino Acid metabolomics	-0.280135	-0.584682	-0.563127	-1.05239	-0.853645	-0.368279	-0.0530924		0.110157	0.00797714	0.054885	0.00111958
L-Dopa	Amino Acid metabolomics	-2.44123	-0.235731	0.0001691	-1.05478	1.2395	0.0211928	0.148827		0.00191993	0.382964	0.499918	0.0325376
L-Cysteine	Amino Acid metabolomics	-1.0712	-1.43904	-0.972533	-1.06373	-0.0755587	0.0251165	0.306077		0.000872603	0.000142437	0.00500835	0.000826831
3-Hydroxykynurenine	Amino Acid metabolomics	-1.17707	-0.575287	-1.12227	-1.25096	0.540908	-0.568685	0.0239935		0.0457009	0.163655	0.0533172	0.043201
N-Alpha-Acetyl-L-Asparagine	Amino Acid metabolomics	-2.10692	-1.96952	-1.86819	-1.28968	1.26837	0.575196	0.289028		0.00110143	0.00137539	0.00201758	0.0212647
Cis-Aconitic Acid	Amino Acid metabolomics	-1.1208	-0.857783	-0.875442	-1.44704	-1.04452	0.702774	0.7892		0.00407701	0.0154246	0.011871	0.00130409
N-Amidino-L-Aspartate	Amino Acid metabolomics	-2.26063	-2.01719	-2.62917	-1.79353	0.627175	0.519068	0.0210161		0.021058	0.0263016	0.0165467	0.0317584
N-Acetylneuraminic Acid	Amino Acid metabolomics	-1.66003	-1.93639	-2.43783	-1.86305	0.531226	0.0186638	0.420769		0.00357033	0.00223934	0.00122678	0.0025072
L-Alanyl-L-Lysine	Amino Acid metabolomics	-1.14071	-1.42885	-1.5164	-1.87558	0.233017	1.02447	0.696212		0.0740974	0.0442024	0.0399953	0.0260259
N-Acetyl-L-Leucine	Amino Acid metabolomics	-1.76235	-2.30942	-1.7829	-1.94925	0.898091	-0.103399	0.156488		0.00015516	3.5937e-05	0.000106975	0.000104288
L-Cystine	Amino Acid metabolomics	-0.80689	-0.976202	-1.7953	-2.4699	-1.01251	0.0847339	-0.244498		0.138564	0.107133	0.0354764	0.0206859
(5-L-Glutamyl)-L-Amino Acid	Amino Acid metabolomics	-1.71512	-2.25523	-2.26179	-2.71761	-1.05248	0.160245	-0.324858		0.0605804	0.0412739	0.0413158	0.0329367
Sarcosine	Amino Acid metabolomics	-3.61293	-1.1137	-1.64117	-3.05146	0.66596	-0.0323364	-0.107077		5.92174e-05	0.0217913	0.00293875	7.77797e-05
L-Aspartic Acid	Amino Acid metabolomics	-2.91658	-3.2912	-2.60625	-3.46617	1.62841	-0.445432	-0.0999108		0.00105208	0.000865728	0.00132824	0.00080486
Citramalic Acid	Amino Acid metabolomics	-3.54815	-3.18379	-3.32691	-3.71531	0.410491	-0.304114	0.114425		0.0278995	0.0307997	0.0295042	0.0268914
N-Glycyl-L-Leucine	Amino Acid metabolomics	-3.00807	-3.06715	-3.77884	-3.72516	-0.139964	-0.487377	-0.127494		0.0374441	0.0367998	0.0307405	0.0310862
Nα-Acetyl-L-Arginine	Amino Acid metabolomics	-3.29207	-3.32587	-4.00324	-4.04416	0.104868	-0.191395	-0.228691		0.00139963	0.00135444	0.00110141	0.00108834
L-Malic Acid	Amino Acid metabolomics	-3.20684	-3.56382	-3.22737	-5.17882	-0.382987	-0.360455	-0.500905		0.0114077	0.0100766	0.0114368	0.00755024
Uridine triphosphate (UTP)	Nucleotide metabolomics	-2.35267	-1.10822	0.698174	2.87031	4.91115	0.133221	-0.465464		0.00881366	0.0664652	0.229133	0.0382294
deoxyguanosine 5'-monophosphate (dGMP)	Nucleotide metabolomics	1.506	0.465777	0.74978	1.64307	0.961239	-0.129185	-0.170904		0.0430234	0.174352	0.060583	0.0228841
Hypoxanthine	Nucleotide metabolomics	-0.0378911	0.596264	0.444553	1.5194	1.20884	0.993782	0.270643		0.472157	0.012469	0.0853584	0.00591071
3'-Aenylic Acid	Nucleotide metabolomics	1.39218	0.599545	0.442721	1.2673	0.819653	-0.251876	-0.293059		0.0756399	0.156508	0.169316	0.038121
5-Methyluridine	Nucleotide metabolomics	0.772244	0.763794	1.56855	1.2312	0.704749	0.219851	-0.318186		0.0154452	0.0326142	0.00108558	0.000222903
5-Methylcytosine	Nucleotide metabolomics	-0.522803	-0.525289	-0.436558	-1.24787	-0.732775	0.0784596	-0.181458		0.0369381	0.145603	0.0964004	0.00117853
Guanosine Monophosphate	Nucleotide metabolomics	-1.01085	-2.37581	-1.82318	-1.70981	-0.261227	-0.755948	-0.759377		0.0108773	0.000135789	0.000380422	0.00100876
Dihydrouracil	Nucleotide metabolomics	-2.14036	-1.3746	-2.35803	-1.92621	-0.00960084	-0.20591	-1.06511		0.000482121	0.00417724	0.000350524	0.000658102
Β-Pseudouridine	Nucleotide metabolomics	-2.8951	-2.81071	-2.23919	-2.51716	0.358727	0.227482	-0.13198		0.0266221	0.0276095	0.0371651	0.0315478
N1-Acetylspermine	Organic Acid And Its Derivatives	1.0182	1.11651	1.75383	1.93524	1.99808	0.546133	0.34098		0.0869811	0.0945416	0.0388392	0.0439069
N-lactoyl-phenylalanine	Organic Acid And Its Derivatives	0.284114	0.903021	1.47194	1.55771	1.37865	1.15263	0.599959		0.180991	0.0289923	0.0186653	0.00114064
Mandelic Acid	Organic Acid And Its Derivatives	0.0974439	1.72001	1.647	1.32168	1.55247	0.571425	-0.657504		0.433151	0.152779	0.00444279	0.0288181
3-Hydroxy-3-Methyl Butyric Acid	Organic Acid And Its Derivatives	0.577804	0.939791	1.25306	1.16697	0.837639	0.519862	0.587791		0.0668668	0.058533	0.00717393	0.000343635
Phenyllactate (Pla)	Organic Acid And Its Derivatives	-0.0693639	0.558789	1.13663	1.14188	1.09253	0.990164	0.451752		0.377323	0.0722197	0.0149865	0.000165159
4-Hydroxy-2-Oxoglutaric Acid	Organic Acid And Its Derivatives	-0.683963	-0.910531	-1.11942	-1.30552	0.419247	0.404734	0.145721		0.150699	0.0724933	0.0471832	0.0259741
Indoxylsulfuric acid	Organic Acid And Its Derivatives	-0.920873	-1.45775	-0.981937	-1.48366	-0.923227	-0.0374705	-0.81322		0.0922302	0.037637	0.140108	0.00887305
Dl-2-Aminooctanoic Acid	Organic Acid And Its Derivatives	-1.2446	-1.25563	-1.28252	-1.49751	-1.35221	-0.347671	-0.281514		0.0134928	0.0136031	0.0126728	0.00732938
2-Aminoethanesulfinic Acid	Organic Acid And Its Derivatives	-1.28001	-1.49647	-1.14454	-1.75835	0.254944	-0.270323	-0.0586216		0.0185379	0.0117692	0.0249112	0.00773289
L-Methionine Sulfoximine	Organic Acid And Its Derivatives	-2.3071	-2.50929	-2.36262	-2.66533	0.330356	0.209164	0.0458516		0.0291522	0.025944	0.0282697	0.0238819
2-Hydroxyisocaproic Acid	Organic Acid And Its Derivatives	-3.79046	-3.166	-3.02956	-2.80525	0.846583	0.00698884	0.0351266		0.0335107	0.038663	0.0402494	0.0434685
O-Acetyl-L-serine	Organic Acid And Its Derivatives	-3.2341	-3.12477	-4.0451	-2.95325	1.6895	-0.210926	0.134046		0.000252871	0.000249187	0.000185903	0.000295715
Phenylpyruvic Acid	Organic Acid And Its Derivatives	-2.73737	-2.69577	-3.52819	-3.24768	1.63898	0.688754	0.0921126		0.0405899	0.0410165	0.0312971	0.033791
Ergothioneine	Organic Acid And Its Derivatives	-3.44893	-4.15286	-3.89269	-3.51253	0.631288	0.327404	-0.207208		0.0254138	0.0219583	0.0229745	0.02504
Carbamoyl phosphate	Organic Acid And Its Derivatives	-1.52663	-2.04206	-2.66607	-3.66684	-0.709114	-0.301876	0.189202		0.00593383	0.00334522	0.000858627	0.000498306
Isonicotinic acid	Organic Acid And Its Derivatives	-3.87955	-5.64861	-4.95553	-4.63743	-0.172973	0.393606	0.209104		0.0150382	0.012061	0.0127609	0.0132371
Allantoin	Organic Acid And Its Derivatives	-4.39518	-4.18629	-4.03702	-4.96958	0.291313	-0.0669806	0.102921		0.000221641	0.000231909	0.00024009	0.000204871
Acetaminophen Glucuronide	Carbohydrate metabolomics	-0.230924	0.19609	1.14939	1.67666	1.83867	0.698753	0.348561		0.309097	0.327722	0.0641996	0.0392416
L-Erythrulose	Carbohydrate metabolomics	-0.07649	0.154722	0.988749	1.02059	1.26485	0.558836	0.218737		0.395382	0.3952	0.0213387	0.00235425
Lactose	Carbohydrate metabolomics	-2.23636	-1.62366	-2.31481	-1.39533	0.943323	-0.1131	-0.742689		0.00765052	0.0158764	0.00717217	0.0231105
D-Glucoronic Acid	Carbohydrate metabolomics	-2.44351	-1.44762	-1.31233	-1.50387	1.17603	0.56897	-0.172062		0.0109382	0.0381431	0.040094	0.029705
Gluconic Acid	Carbohydrate metabolomics	-2.016	-1.88748	-1.60319	-1.53276	1.31984	-0.667459	-0.896727		0.0111581	0.0129423	0.0205419	0.0207469
L-Gulonic-Γ-Lactone	Carbohydrate metabolomics	-1.39377	-1.5114	-1.55071	-1.7001	-0.106091	0.0762176	0.147735		0.0237929	0.0192134	0.01821	0.0147522
D-Xylulose 5-phosphate	Carbohydrate metabolomics	-1.11063	-1.93107	-1.509	-1.81924	-0.374597	-0.020975	-0.393044		0.000586122	9.40711e-07	1.36021e-06	9.2166e-07
L-Rhamnose	Carbohydrate metabolomics	-0.402517	-0.619247	-1.43985	-2.01665	0.913547	-0.122115	0.552351		0.273561	0.191244	0.0247444	0.0087337
D-Mannitol	Carbohydrate metabolomics	-4.20079	-4.48232	-3.57985	-2.11633	3.28521	0.142357	-0.618969		0.00154245	0.00145919	0.00185159	0.0102991
L-Fucose	Carbohydrate metabolomics	-0.630582	-1.15542	-1.92933	-3.01374	0.583926	-0.0613349	0.458816		0.195917	0.0726361	0.0178531	0.00778594
1,5-Anhydro-D-Glucitol	Carbohydrate metabolomics	-1.52616	-1.56935	-2.25716	-3.08623	0.367977	-0.387071	-0.325815		0.0424334	0.0408647	0.0207695	0.0126894
Scyllo inositol	Alcohol	-0.0500963	0.0791438	1.1553	1.70685	1.32817	1.13492	0.147303		0.467608	0.443926	0.0438122	0.0367315
2-Methyl-5-nitroimidazole-1-ethanol	Alcohol	2.16995	1.6692	1.66432	1.41079	-0.32314	0.373253	0.0553248		0.0354506	0.00860949	0.0264756	0.0145501
Norambreinolide	Lactone	-0.7142	-0.744741	-0.70192	-1.16607	-0.160639	-0.650969	-0.268174		0.0254942	0.0363593	0.0319722	0.00287439
1-Aminopropan-2-ol	Alcohol	-1.49129	-1.78829	-1.29994	-2.15193	-2.59364	0.304535	-0.463129		0.00719931	0.00434183	0.0326038	0.00070028
Isoxanthopterin	Pteridines and derivatives	-2.53133	-3.01891	-2.60004	-2.67619	-0.590044	1.52858	0.375987		0.0286683	0.0229717	0.0275302	0.0265125
Cyclohexylamine	Amines	-0.553781	-2.93483	-2.7271	-2.74338	-3.13302	2.61129	-1.03391		0.225179	0.00034456	0.000410436	0.00039795
Putrescine	Polyamine	-2.84497	-2.65947	-2.7034	-2.85256	1.41839	-0.108695	-0.0225915		4.09292e-08	4.49461e-08	4.08171e-08	5.05036e-08
Serotonin	Indole And Its Derivatives	-2.82246	-3.88391	-3.8003	-2.87434	1.21456	-1.0687	-0.412829		0.0288756	0.0206172	0.0208434	0.0281247
Neopterin	Pteridines and derivatives	-2.78751	-3.03666	-2.81618	-3.22401	0.256809	0.246304	0.0886427		0.000180053	0.000174636	0.000165234	0.000154091
Indole-3-acetamide	Indole And Its Derivatives	-3.73138	-3.92199	-3.10611	-3.51775	0.42769	0.879492	0.534625		0.00506415	0.00480614	0.00641108	0.00541906
2-Picoline	Pyridine And Pyridine Derivatives	-2.36222	-2.82098	-3.26161	-3.57434	0.766693	-0.352991	0.0653166		0.0272155	0.0200387	0.0166766	0.0151525
Sn-Glycero-3-Phosphocholine	Cholines	-4.97371	-5.33267	-5.30757	-4.82431	-0.392411	-0.447467	-0.525777		0.0367448	0.03588	0.0359356	0.0371843
δ-Valerolactam	Pyridine And Pyridine Derivatives	-0.639148	-4.15741	-4.23946	-5.3341	-5.64739	3.33041	-1.03257		0.223001	0.000547386	0.000547061	0.000460647
3-Indolepropionic Acid	Indole And Its Derivatives	-4.92956	-7.22645	-8.66206	-6.67477	-6.21227	-1.15162	1.53939		0.000324257	0.000282144	0.000274815	0.000288347
Estrone	Hormones	-0.145457	0.0195463	0.857123	1.20621	1.51437	-0.0809444	-0.446342		0.356343	0.484587	0.105574	0.0455376
L-Thyroxine	Hormones	-0.188118	-0.400772	-0.649458	-1.007	-1.31096	0.0221943	0.252264		0.027729	0.00356096	1.99201e-05	1.63933e-05
octadecanedioate (C18)	Hydrocarbon derivative	-0.118078	0.393535	1.35442	-1.10991	-0.265959	-1.21249	-0.564978		0.403896	0.297186	0.175989	0.0129561
3,3',5-Triiodo-L-Thyronine	Hormones	-1.27934	-1.67931	-1.84553	-1.49267	-1.1551	-0.562104	-0.488598		9.32715e-08	3.31903e-09	1.66923e-10	1.30903e-06
Orotic Acid	CoOthersEnzyme Factor & vitamin	-1.61001	-1.35304	-1.62917	-1.90883	0.182536	0.187572	0.0979665		0.0118211	0.018127	0.0114144	0.00736645
Glycyrrhetinic acid	Terpenoid	-1.34991	0.243521	-1.61381	-2.20727	-1.69703	0.197081	-1.87924		0.0888213	0.421176	0.0706485	0.0445826
1,2-Dichloroethane	Hydrocarbon derivative	-5.18782	-5.22336	-5.24624	-5.29574	-0.0440618	0.0507512	-0.0377257		0.0437418	0.0436495	0.0435911	0.043469

## Sheet: Table S5
Table S5. Metabolomics data of S vs H and M vs H
		Log2 FC								P value
Compounds	Class	ST1/H	ST2/H	MT1/H	MT2/H					ST1/H-P	ST2/H-P	MT1/H-P	MT2/H-P
Phe-Phe	Amino Acid metabolomics	-1.05907	-1.22584	-1.68646	-1.11816					0.004679	0.0014214	0.000194258	0.00181709
Succinic Acid	Amino Acid metabolomics	-1.26589	-1.31493	-1.30385	-1.15697					3.38556e-05	0.000330373	1.08419e-05	3.4707e-05
L-Cystathionine	Amino Acid metabolomics	-1.75346	-2.40893	-2.4026	-2.43225					0.00173196	0.000694169	0.000658128	0.000684303
L-Dopa	Amino Acid metabolomics	-2.29428	-2.44311	-2.31547	-2.39848					0.00220982	0.00190194	0.00214842	0.00199468
3-Hydroxykynurenine	Amino Acid metabolomics	-1.79187	-1.81586	-1.22318	-1.5395					0.0195651	0.0188518	0.0442881	0.0273211
N-Alpha-Acetyl-L-Asparagine	Amino Acid metabolomics	-2.55805	-2.84708	-3.13325	-2.90126					0.000641158	0.000539908	0.000456149	0.000496697
N-Amidino-L-Aspartate	Amino Acid metabolomics	-2.4207	-2.44172	-2.93977	-1.89163					0.0186575	0.0183834	0.0140238	0.028521
N-Acetylneuraminic Acid	Amino Acid metabolomics	-2.39427	-2.81504	-2.41294	-2.36857					0.00131501	0.000914552	0.0012841	0.00134177
L-Alanyl-L-Lysine	Amino Acid metabolomics	-2.1086	-2.80481	-3.13307	-2.75344					0.0213869	0.0134637	0.0116213	0.0138266
N-Acetyl-L-Leucine	Amino Acid metabolomics	-2.84734	-3.00383	-2.74394	-3.22376					3.05372e-05	2.81787e-05	3.25048e-05	2.69038e-05
L-Cystine	Amino Acid metabolomics	-1.45739	-1.2129	-1.54213	-1.09267					0.0491809	0.0683109	0.0444047	0.0806497
Sarcosine	Amino Acid metabolomics	-3.71742	-3.61035	-3.68509	-3.08786					5.74079e-05	6.02235e-05	5.84285e-05	6.10597e-05
L-Aspartic Acid	Amino Acid metabolomics	-5.09458	-4.99467	-4.64915	-4.92532					0.000537629	0.000545401	0.000577246	0.000550328
Citramalic Acid	Amino Acid metabolomics	-4.1258	-4.24022	-3.82169	-3.73401					0.0249707	0.0245445	0.0263206	0.0267801
N-Glycyl-L-Leucine	Amino Acid metabolomics	-3.5852	-3.4577	-3.09782	-2.14804					0.0319675	0.032888	0.0362445	0.0547302
Nα-Acetyl-L-Arginine	Amino Acid metabolomics	-4.14903	-3.92033	-3.95763	-3.96719					0.00105855	0.0011271	0.00111502	0.0011132
L-Malic Acid	Amino Acid metabolomics	-4.79583	-4.29492	-4.43537	-4.21497					0.00787589	0.00849239	0.00829052	0.00861254
5'-Deoxy-5'-(Methylthio) Adenosine	Nucleotide metabolomics	-4.33756	-4.51862	-5.26895	-5.09976					6.49472e-05	6.3867e-05	5.61283e-05	5.74858e-05
Uridine triphosphate (UTP)	Nucleotide metabolomics	-2.04085	-1.57538	-2.17407	-1.99955					0.0134099	0.0292886	0.0102117	0.0125559
Inosine	Nucleotide metabolomics	-2.15734	-1.86936	-2.55038	-2.57257					0.0307668	0.03871	0.0241337	0.023819
Dihydrouracil	Nucleotide metabolomics	-1.91661	-0.851495	-1.7107	-1.80431					0.000679193	0.0803919	0.00100123	0.000855372
Β-Pseudouridine	Nucleotide metabolomics	-2.87588	-2.7439	-3.10337	-2.96866					0.0268563	0.0284029	0.0246498	0.0258643
3-Methoxy-4-Hydroxyphenylethyleneglycol Sulfate	Organic Acid And Its Derivatives	-3.18165	-3.04456	-3.22145	-1.01645					2.62863e-08	7.49798e-08	2.68237e-09	0.0529163
Chlorogenic Acid	Organic Acid And Its Derivatives	-2.45078	-0.337038	-2.15271	-1.80269					0.033452	0.375682	0.0401914	0.0515106
N'-Formylkynurenine	Organic Acid And Its Derivatives	-2.15872	-2.34291	-3.20625	-1.60316					0.00447591	0.00406984	0.00189247	0.0146641
4-Hydroxy-2-Oxoglutaric Acid	Organic Acid And Its Derivatives	-1.72477	-1.87049	-2.1295	-1.98913					0.0135382	0.0117349	0.00823174	0.00997846
2-Aminoethanesulfinic Acid	Organic Acid And Its Derivatives	-2.01329	-1.95467	-1.74297	-1.40494					0.00542378	0.00585967	0.00766507	0.0134537
L-Methionine Sulfoximine	Organic Acid And Its Derivatives	-2.99569	-3.04154	-3.20485	-3.25766					0.0206438	0.0202872	0.019134	0.0188076
2-Hydroxyisocaproic Acid	Organic Acid And Its Derivatives	-3.65183	-3.68696	-3.65882	-3.90716					0.0344026	0.0341794	0.0343559	0.0328175
O-Acetyl-L-serine	Organic Acid And Its Derivatives	-4.64275	-4.7768	-4.43183	-4.37769					0.000173332	0.000170554	0.00018254	0.000184183
Phenylpyruvic Acid	Organic Acid And Its Derivatives	-4.88666	-4.97877	-5.57542	-6.02016					0.0255693	0.025367	0.0243498	0.0238397
Ergothioneine	Organic Acid And Its Derivatives	-4.14382	-3.93661	-4.47123	-4.52811					0.0219695	0.0227732	0.020962	0.020814
Carbamoyl phosphate	Organic Acid And Its Derivatives	-2.95773	-3.14693	-2.65585	-1.92833					0.000721138	0.000651681	0.000915884	0.00204818
Isonicotinic acid	Organic Acid And Its Derivatives	-4.46446	-4.67356	-4.85806	-3.88969					0.013544	0.0131696	0.0128828	0.0150218
Allantoin	Organic Acid And Its Derivatives	-5.26089	-5.36381	-5.19391	-4.53726					0.000197716	0.000194959	0.000199082	0.000220949
Xylose	Carbohydrate metabolomics	-1.05358	-0.939666	-1.90435	-1.59997					0.0494724	0.0443139	0.00695623	0.0107245
Lactose	Carbohydrate metabolomics	-2.33865	-1.59596	-2.22555	-1.74122					0.00698241	0.0170058	0.00799764	0.0172555
D-Glucoronic Acid	Carbohydrate metabolomics	-2.6799	-2.50784	-3.24887	-2.81335					0.0093604	0.0104589	0.00705644	0.0086591
Gluconic Acid	Carbohydrate metabolomics	-2.8526	-1.95587	-2.18514	-2.15168					0.0057068	0.0121133	0.00940973	0.0100613
L-Gulonic-Γ-Lactone	Carbohydrate metabolomics	-1.59401	-1.74175	-1.67023	-1.71872					0.0169266	0.0138816	0.0152497	0.0143065
D-Xylulose 5-phosphate	Carbohydrate metabolomics	-1.44464	-1.0516	-1.42367	-0.966773					2.32905e-06	4.05083e-05	2.62624e-06	2.61067e-05
L-Rhamnose	Carbohydrate metabolomics	-2.9302	-3.48255	-2.80808	-4.14459					0.00404843	0.00312847	0.00436184	0.00256686
D-Mannitol	Carbohydrate metabolomics	-5.40154	-4.78257	-5.54389	-5.13857					0.00128126	0.00138758	0.00126378	0.00132013
L-Fucose	Carbohydrate metabolomics	-3.59767	-4.05648	-3.53633	-5.07376					0.00615817	0.00543627	0.00628495	0.00460585
1,5-Anhydro-D-Glucitol	Carbohydrate metabolomics	-3.45421	-3.12839	-3.06714	-5.04605					0.011139	0.0126342	0.0127978	0.00814965
2-Methyl-5-nitroimidazole-1-ethanol	Alcohol	1.73393	1.67861	1.36068	1.9684					0.00463457	0.00195199	4.49461e-05	4.68049e-06
Pulegone	Ketones	-5.30641	-5.30682	-4.58341	-4.92088					0.0172503	0.0172493	0.0184869	0.017824
4-Pyridoxic Acid	Pyridine And Pyridine Derivatives	-1.59548	-1.56911	-1.34551	-1.49721					0.000155713	0.000189433	0.000317231	0.000164682
Methyl Indole-3-Acetate	Indole And Its Derivatives	-1.92096	-1.05716	-2.07051	-1.14229					0.00135916	0.011818	0.00112108	0.00745495
Dopamine	Polyamine	-1.42453	-1.50218	-1.72467	-1.53734					0.000825773	0.000679394	0.000425248	0.000638061
Isoxanthopterin	Pteridines and derivatives	-2.08614	-2.46213	-3.61472	-2.214					0.0407124	0.0299557	0.0190929	0.035739
Putrescine	Polyamine	-4.27095	-4.24836	-4.16225	-4.25549					2.18178e-07	2.18315e-07	2.10415e-07	2.02988e-07
Serotonin	Indole And Its Derivatives	-4.0889	-3.67607	-3.0202	-2.17333					0.0196991	0.0213784	0.0259624	0.0390031
Neopterin	Pteridines and derivatives	-3.48082	-3.56947	-3.72713	-3.57963					0.000137365	0.000131005	0.000122462	0.000131406
Indole-3-acetamide	Indole And Its Derivatives	-3.94544	-4.48007	-4.82494	-4.98633					0.004777	0.00426964	0.00404978	0.00396659
2-Picoline	Pyridine And Pyridine Derivatives	-4.34104	-4.40635	-3.98805	-3.95489					0.0128862	0.0127573	0.0137231	0.0138189
Sn-Glycero-3-Phosphocholine	Cholines	-4.4319	-3.90612	-3.98443	-3.41891					0.0385883	0.0413333	0.040842	0.0452143
Dethiobiotin	Others	-2.0931	-2.67871	-2.02839	-2.4911					4.22783e-05	6.13908e-06	2.21884e-05	5.47742e-06
Triethylamine	Hydrocarbon derivative	-2.53706	-2.34903	-2.01939	-1.99689					0.00259984	0.00307956	0.00438436	0.00451277
Orotic Acid	CoOthersEnzyme Factor & vitamin	-2.09137	-2.18934	-2.27894	-2.42636					0.00589772	0.00532798	0.00487922	0.00427696
1,2-Dichloroethane	Hydrocarbon derivative	-5.25168	-5.21395	-5.30243	-5.33581					0.0435773	0.0436731	0.0434527	0.0433732

## Sheet: Table S6
Table S6. KEGG enrichment analysis of DEMs shared by F vs H, S vs H and M vs H
#KEGG_n	29	KEGG_N	231
#Pathway	ko_ID	Unique compound	compound	Uni_all	compound_all
Metabolic pathways	ko01100	26	202	29	231	MEDN240:L-Gulonic-Γ-Lactone;MEDN615:Carbamoyl phosphate;MEDN232:L-Rhamnose;MEDP437:Ergothioneine;MEDP053:L-Dopa;MEDP662:1,2-Dichloroethane;MEDP229:Lactose;MEDP560:Dihydrouracil;MEDN200:L-Malic Acid;MEDP218:D-Mannitol;MEDN339:Phenylpyruvic Acid;MEDN004:L-Cystine;MEDP529:Indole-3-acetamide;MEDN244:Orotic Acid;MEDN657:D-Xylulose 5-phosphate;MEDN609:Uridine triphosphate (UTP);MEDN616:O-Acetyl-L-serin…	C01040+C00169+C00507+C05570+C00355+C06752+C00243+C00429+C00149+C00392+C00166+C00491+C02693+C00295+C00231+C00075+C00979+C01127+C00257+C01019+C00213+C00049+C00134+C02067+C00780+C00519
Cysteine and methionine metabolism	ko00270	3	18	29	231	MEDN616:O-Acetyl-L-serine;MEDN009:L-Aspartic Acid;MEDN004:L-Cystine;	C00979+C00049+C00491
ABC transporters	ko02010	5	43	29	231	MEDP127:Putrescine;MEDP229:Lactose;MEDN009:L-Aspartic Acid;MEDP218:D-Mannitol;MEDN004:L-Cystine	C00134+C00243+C00049+C00392+C00491
Protein digestion and absorption	ko04974	3	26	29	231	MEDP127:Putrescine;MEDN009:L-Aspartic Acid;MEDN004:L-Cystine;	C00134+C00049+C00491
Glycine, serine and threonine metabolism	ko00260	2	19	29	231	MEDN009:L-Aspartic Acid;MEDP404:Sarcosine;	C00049+C00213
Arginine and proline metabolism	ko00330	2	18	29	231	MEDP404:Sarcosine;MEDP127:Putrescine;	C00213+C00134
Arginine biosynthesis	ko00220	2	12	29	231	MEDN615:Carbamoyl phosphate;MEDN009:L-Aspartic Acid;	C00169+C00049
Alanine, aspartate and glutamate metabolism	ko00250	2	11	29	231	MEDN009:L-Aspartic Acid;MEDN615:Carbamoyl phosphate;	C00049+C00169
Histidine metabolism	ko00340	2	8	29	231	MEDP437:Ergothioneine;MEDN009:L-Aspartic Acid;	C05570+C00049
beta-Alanine metabolism	ko00410	2	9	29	231	MEDN009:L-Aspartic Acid;MEDP560:Dihydrouracil;	C00049+C00429
Pantothenate and CoA biosynthesis	ko00770	2	10	29	231	MEDN009:L-Aspartic Acid;MEDP560:Dihydrouracil;	C00049+C00429
Carbon metabolism	ko01200	6	18	29	231	MEDN009:L-Aspartic Acid;MEDN200:L-Malic Acid;MEDN657:D-Xylulose 5-phosphate;MEDN616:O-Acetyl-L-serine;MEDP236:Gluconic Acid;MEDN615:Carbamoyl phosphate;	C00049+C00149+C00231+C00979+C00257+C00169
2-Oxocarboxylic acid metabolism	ko01210	2	23	29	231	MEDN339:Phenylpyruvic Acid;MEDN009:L-Aspartic Acid;	C00166+C00049
Biosynthesis of amino acids	ko01230	5	49	29	231	MEDN615:Carbamoyl phosphate;MEDN009:L-Aspartic Acid;MEDN657:D-Xylulose 5-phosphate;MEDN616:O-Acetyl-L-serine;MEDN339:Phenylpyruvic Acid;	C00169+C00049+C00231+C00979+C00166
Neuroactive ligand-receptor interaction	ko04080	3	13	29	231	MEDN009:L-Aspartic Acid;MEDN609:Uridine triphosphate (UTP);MEDP081:Serotonin;	C00049+C00075+C00780
Central carbon metabolism in cancer	ko05230	2	25	29	231	MEDN009:L-Aspartic Acid;MEDN200:L-Malic Acid;	C00049+C00149
Glyoxylate and dicarboxylate metabolism	ko00630	2	12	29	231	MEDN200:L-Malic Acid;MEDN297:4-Hydroxy-2-Oxoglutaric Acid;	C00149+C01127
Taste transduction	ko04742	2	11	29	231	MEDP081:Serotonin;MEDN200:L-Malic Acid;	C00780+C00149
Pyrimidine metabolism	ko00240	5	21	29	231	MEDN244:Orotic Acid;MEDN615:Carbamoyl phosphate;MEDP383:Β-Pseudouridine;MEDN609:Uridine triphosphate (UTP);MEDP560:Dihydrouracil;	C00295+C00169+C02067+C00075+C00429
Pentose phosphate pathway	ko00030	2	6	29	231	MEDP236:Gluconic Acid;MEDN657:D-Xylulose 5-phosphate;	C00257+C00231
Ascorbate and aldarate metabolism	ko00053	2	6	29	231	MEDN240:L-Gulonic-Γ-Lactone;MEDN657:D-Xylulose 5-phosphate;	C01040+C00231
Fructose and mannose metabolism	ko00051	3	5	29	231	MEDN232:L-Rhamnose;MEDN231:L-Fucose;MEDP218:D-Mannitol;	C00507+C01019+C00392
Tryptophan metabolism	ko00380	2	17	29	231	MEDP081:Serotonin;MEDP529:Indole-3-acetamide;	C00780+C02693

## Sheet: Table S7
Table S7. KEGG enrichment analysis of DEMs unique to F vs H
#KEGG_n	13	KEGG_N	231
#Pathway	ko_ID	Unique compound	compound	Uni_all	compound_all
Metabolic pathways	ko01100	13	202	13	231	MEDP036:5-Oxoproline;MEDP169:Guanosine Monophosphate;MEDN147:5-Methylcytosine;MEDN179:L-Thyroxine;MEDN524:Estrone;MEDN163:Hypoxanthine;MEDP028:(5-L-Glutamyl)-L-Amino Acid;MEDN821:Scyllo inositol;MEDN602:deoxyguanosine 5'-monophosphate (dGMP);MEDP152:3'-Aenylic Acid;MEDN203:Cis-Aconitic Acid;MEDN045:L-Cysteine;MEDP184:3,3',5-Triiodo-L-Thyronine	C02237+C00144+C02376+C01829+C00468+C00262+C03740+C06153+C00362+C01367+C00417+C00097+C02465
Glutathione metabolism	ko00480	2	12	13	231	MEDP028:(5-L-Glutamyl)-L-Amino Acid;MEDN045:L-Cysteine	C03740+C00097
Purine metabolism	ko00230	4	16	13	231	MEDN163:Hypoxanthine;MEDP152:3'-Aenylic Acid;MEDN602:deoxyguanosine 5'-monophosphate (dGMP);MEDP169:Guanosine Monophosphate	C00262+C01367+C00362+C00144
Tyrosine metabolism	ko00350	2	19	13	231	MEDN179:L-Thyroxine;MEDP184:3,3',5-Triiodo-L-Thyronine	C01829+C02465
Neuroactive ligand-receptor interaction	ko04080	2	13	13	231	MEDN179:L-Thyroxine;MEDP184:3,3',5-Triiodo-L-Thyronine	C01829+C02465
Thyroid hormone synthesis	ko04918	2	6	13	231	MEDN179:L-Thyroxine;MEDP184:3,3',5-Triiodo-L-Thyronine	C01829+C02465
Thyroid hormone signaling pathway	ko04919	2	3	13	231	MEDN179:L-Thyroxine;MEDP184:3,3',5-Triiodo-L-Thyronine	C01829+C02465
Bile secretion	ko04976	2	11	13	231	MEDP184:3,3',5-Triiodo-L-Thyronine;MEDN179:L-Thyroxine	C02465+C01829
Autoimmune thyroid disease	ko05320	2	2	13	231	MEDN179:L-Thyroxine;MEDP184:3,3',5-Triiodo-L-Thyronine	C01829+C02465

## Sheet: Table S8
Table S8. Lipidomic data of F vs H
		Log2 FC					P value
Compounds	Class	F1/H	F2/H	F3/H	F4/H		F1/H-P	F2/H-P	F3/H-P	F4/H-P
3-Hydroxy-tetradecenoyl- carnitine	CAR	0.732891	1.05862	0.936478	1.32223		0.0352589	0.00677419	0.00362407	0.0039582
CE(18:0)	CE	-0.656211	-0.78053	-0.913098	-1.32363		0.0177915	0.00878682	0.00321269	0.00063611
Cer(d18:0/18:0)	Cer	1.83706	1.94502	1.95935	1.86366		0.000373635	0.00159899	0.0110231	0.00291831
DG(16:0/20:2/0:0)	DG	3.15634	3.85624	3.28584	4.15415		0.0294099	0.0240285	0.0116697	0.0148959
DG(14:1/22:3/0:0)	DG	1.75771	1.36161	1.83258	2.79635		0.00187125	0.000902988	0.00127411	0.00484375
DG(16:0/16:1/0:0)	DG	1.88107	2.12615	1.70471	2.10699		0.00575635	0.00534058	0.0058942	0.00054439
DG(16:1/18:3/0:0)	DG	1.94199	1.46578	1.30022	2.0344		0.00183004	0.00225887	0.00139715	0.000397548
DG(16:1/20:2/0:0)	DG	1.07205	1.26427	1.53811	1.92866		0.0346514	0.0170081	0.0142288	0.00109969
DG(18:2/20:1/0:0)	DG	0.607559	0.974156	0.852753	1.76055		0.165856	0.0577574	0.0874925	0.00931946
DG(18:1/20:5/0:0)	DG	0.5807	0.903268	1.30383	1.63852		0.168058	0.0563142	0.039592	0.00702527
DG(14:1/22:2/0:0)	DG	0.932721	0.848304	1.14143	1.60097		0.0713482	0.0664911	0.0220987	0.0104408
DG(16:0/20:1/0:0)	DG	0.315536	0.27446	0.584002	1.26688		0.325896	0.341448	0.185707	0.0369707
DG(16:0/20:3/0:0)	DG	-0.117851	0.567547	3.47905	1.12955		0.427346	0.170898	0.148393	0.0459569
DG(18:1/20:0/0:0)	DG	-0.0373994	-0.0988693	0.0281851	1.02781		0.453178	0.371021	0.470814	0.0416663
DG(18:2/20:4/0:0)	DG	0.460721	0.585942	0.673665	1.01744		0.0468363	0.035854	0.0112138	0.0292145
(±)12-HETE	Eicosanoid	4.25363	4.20626	3.131	4.83354		0.0571893	0.0202654	0.0836601	0.0131765
PGF2α	Eicosanoid	2.55964	1.96442	4.06174	4.12018		0.00438625	0.014321	0.00328736	0.0125994
5-iso PGF2VI	Eicosanoid	0.441651	0.942004	1.04696	3.61107		0.000185117	0.00407039	0.000809529	0.00291117
FFA(18:3)	FFA	0.725108	0.713111	1.02571	2.44439		0.000574458	0.00041298	0.000195766	0.000121861
FFA(22:4)	FFA	1.05204	1.10952	0.899904	1.14824		0.000766429	0.00229648	0.00030367	0.0302273
FFA(22:2)	FFA	0.677078	1.17844	0.971017	1.09659		0.0517577	0.0569922	0.0246034	0.0153047
FFA(22:0)	FFA	-1.4544	-2.23349	-2.06996	-1.76132		0.0293703	0.0086994	0.0103509	0.0145447
Oleate	Lipids	0.0623063	-0.393272	1.54409	-1.27721		0.468427	0.298216	0.179695	0.0136328
Hexadecanedioic acid	Lipids_Fatty Acids	1.20437	1.82556	1.04597	1.24186		0.00444952	0.0226248	0.0142189	0.00439025
Farnesene	Lipids_Fatty Acids	-2.45454	-2.26485	-2.09316	-2.11914		0.0212061	0.0993538	0.040713	0.0110103
LPA(18:1/0:0)	LPA	1.77243	2.03575	1.91588	1.46018		0.0903528	0.0637346	0.0296938	0.022971
LPC(12:0/0:0)	LPC	1.98868	2.37112	1.80166	1.84226		0.000744112	0.00345914	5.63116e-06	1.12819e-05
LPC(O-20:1/0:0)	LPC-O	-1.13589	-1.03422	-1.02353	-1.00529		0.00151144	0.00159535	0.000813912	0.000900371
LPE(0:0/20:2)	LPE	3.44504	3.8419	3.70369	3.97836		0.00610156	0.00327092	0.00496057	0.000115434
LPE(0:0/16:1)	LPE	-0.0706802	0.757932	1.07337	1.1066		0.367639	0.0976953	0.0125119	0.0220615
LPE(0:0/24:6)	LPE	-0.667181	-0.764817	-1.42669	-1.45359		0.0230704	0.0645456	0.000168498	0.000181756
(±)12-HEPE [(±)-12-hydroxy-5Z,8Z,10E,14Z,17Z-eicosapentaenoic acid]	Oxidized lipid	3.28231	2.11685	2.97833	3.34026		0.0126839	0.00107029	0.0127819	0.00810942
(±)12-HETE [(±)12-hydroxy-5Z,8Z,10E,14Z-eicosatetraenoic acid]	Oxidized lipid	4.42798	2.69674	2.90771	2.97319		0.000386632	0.0350307	0.00460061	0.0108399
(±)5-HETE [(±)5-hydroxy-6E,8Z,11Z,14Z-eicosatetraenoic acid]	Oxidized lipid	1.82219	1.73156	2.14233	1.35439		0.0538061	0.0265353	0.0927941	0.0320396
PC(18:2/20:4)	PC	-0.785227	-0.746412	-0.950721	-1.00767		0.00068449	0.027987	0.000759978	5.01254e-06
PC(20:2/22:6)	PC	-0.347135	-0.603142	-0.785378	-1.31232		0.109504	0.0153424	0.0352235	0.000113272
PC(18:3/14:1)	PC	-1.00139	-0.505612	-1.45072	-1.34596		0.00554791	0.0843552	0.000102974	0.000235923
PC(18:0/20:1)	PC	-0.443603	-1.12383	-1.36652	-1.51313		0.22801	0.0585291	0.0395484	0.0326511
PC(18:0/20:3)	PC	-2.57687	-1.18011	-1.71535	-1.57176		6.98183e-05	0.00714002	0.000414514	0.000609164
PC(O-18:2/18:1)	PC-O	-0.977701	-0.955948	-0.963872	-1.13392		0.00295995	0.00612256	0.0034265	0.00220973
PC(O-20:2/22:1)	PC-O	-1.47469	-2.09499	-2.08116	-2.99846		0.0584229	0.049075	0.035413	0.0379226
PE(18:1/16:1)	PE	0.85907	0.896259	1.02255	1.7138		0.0298841	0.022072	0.00986635	0.00135303
PE(16:0/20:3)	PE	0.345407	0.691279	1.10243	1.44752		0.125932	0.0309664	0.0151203	0.0076575
PE(18:3/16:0)	PE	0.481505	1.04801	1.28019	1.4031		0.0558403	0.0280925	0.000540306	0.00145865
PE(20:2/16:0)	PE	0.886649	1.02977	0.646767	1.3283		0.00925991	0.039204	0.0538699	0.0252454
PE(18:1/18:1)	PE	0.0514142	0.595945	0.706182	1.27464		0.432166	0.130439	0.0208591	0.00265507
PE(16:1/16:0)	PE	0.646717	1.00191	0.841791	1.2546		0.0343652	0.0141651	0.0249953	0.0207422
PE(18:1/18:2)	PE	0.308513	0.834889	0.842207	1.2169		0.118317	0.134253	0.0104437	0.00276596
PE(18:1/16:0)	PE	0.702429	0.973992	0.941321	1.17492		0.00815477	0.00579495	0.0149994	0.00188149
PE(18:2/16:0)	PE	0.856155	1.1353	1.08381	1.15587		0.00293195	0.034633	0.0110295	0.00250429
PE(18:1/20:4)	PE	0.602911	0.785835	0.915018	1.14419		0.00198982	0.0315278	0.0204966	0.00581279
PE(22:6/20:1)	PE	1.10417	1.07125	0.733964	1.13255		0.00995818	0.00136989	0.0527936	0.005557
PE(18:2/14:0)	PE	0.22172	0.855868	1.0583	1.1133		0.314543	0.116606	0.00364817	0.00314503
PE(14:0/22:6)	PE	0.684661	1.14866	1.3793	1.07176		0.0553551	0.0545197	0.0071928	0.00542028
PE(18:1/18:0)	PE	0.247405	0.584922	0.709438	1.05267		0.192325	0.12131	0.0353146	0.0148221
PE(16:1/18:0)	PE	0.340382	0.808883	0.727173	1.02153		0.0711302	0.0106715	0.0054809	0.00210673
PE(20:4/22:2)	PE	0.0361037	-0.553656	-1.12848	-1.40203		0.461089	0.153713	0.00171894	0.000171008
PE(P-18:2/16:0)	PE-P	-0.659674	-0.82465	-0.869655	-1.0651		0.048543	0.0742873	0.00528507	4.4686e-05
PE(P-18:2/20:3)	PE-P	-0.798074	-1.1557	-1.2334	-1.11779		0.00125341	0.000121949	3.73489e-06	1.23868e-05
PE(P-20:2/20:2)	PE-P	-1.56728	-1.43213	-1.64054	-1.27486		7.02883e-06	3.68696e-05	5.36642e-06	3.28245e-05
PE(P-18:2/18:2)	PE-P	-0.522037	-0.804427	-1.12382	-1.40226		0.0521815	0.0178294	0.000576414	0.000171652
PE(P-18:2/20:2)	PE-P	-1.12596	-1.38181	-1.62322	-1.46111		0.000141293	1.99518e-05	6.22642e-07	1.71327e-06
PE(P-18:2/18:1)	PE-P	-1.34364	-1.71902	-1.88436	-1.91779		0.000190058	1.29184e-05	6.29374e-06	6.41254e-06
PE(P-18:2/20:1)	PE-P	-1.3963	-1.54926	-1.80592	-2.00009		0.0805125	0.0543117	0.107416	0.039186
PE(P-18:2/18:3)	PE-P	-1.59694	-0.873945	-1.16568	-2.07055		0.0346175	0.0320787	0.0725607	0.0220683
PI(18:2/18:0)	PI	1.24128	1.1007	0.976307	1.09771		0.0108909	0.0672748	0.0535729	0.0306909
PS(18:1/22:6)	PS	1.92986	1.93922	1.8163	1.64389		0.000167627	0.00163643	0.00822137	0.000349779
TG(14:0/22:1/22:3)	TG	2.53085	3.16335	3.55878	4.1704		1.71429e-05	1.86064e-05	1.96711e-05	1.88489e-05
TG(18:2/18:3/20:4)	TG	1.90735	2.18794	2.71224	2.67407		0.0292536	0.0366861	0.0648764	0.0441029
TG(18:3/18:3/18:3)	TG	-1.35806	-0.159796	0.454331	2.59179		0.0307454	0.00845685	0.0103623	0.00928915
TG(18:1/18:1/20:0)	TG	-0.670975	0.0628518	0.606658	2.17972		0.0131165	0.00902029	0.00799231	0.00748014
TG(16:0/18:0/22:3)	TG	1.47458	1.82198	1.58609	2.10684		0.123512	0.469439	0.00202505	0.00199587
TG(14:0/22:3/22:4)	TG	1.22488	1.45381	1.26132	1.87819		0.0157474	0.0113175	0.00361349	0.0061135
TG(14:0/20:2/22:2)	TG	0.828815	1.40044	1.21202	1.86619		0.0144441	0.00543797	0.00891774	0.00371262
TG(18:1/18:3/20:0)	TG	0.217134	0.744181	0.861473	1.66422		0.261735	0.0333029	0.0245769	0.0109496
TG(14:0/22:4/22:4)	TG	2.28421	2.58602	1.60412	1.47658		0.00208661	0.0470085	0.0127083	0.0341054
TG(18:2/18:2/20:0)	TG	0.136132	0.657789	0.66104	1.35712		0.323551	0.0315604	0.0434908	0.0109405
TG(16:1/20:1/20:2)	TG	-0.127464	0.431547	0.363936	1.31769		0.328337	0.083451	0.153521	0.0304723
TG(14:0/20:1/22:2)	TG	-0.0199721	0.435417	0.498753	1.17954		0.473213	0.0871413	0.0783681	0.0253255
TG(14:0/20:5/22:4)	TG	0.862815	1.44821	1.09672	1.1712		0.0158102	0.0520763	0.00547367	0.0267076
TG(14:0/20:5/22:3)	TG	0.958314	1.25658	1.28951	1.1647		0.00724631	0.0225419	0.00383458	0.00588987
TG(14:0/18:3/22:1)	TG	0.143305	0.530674	0.574017	1.14321		0.296111	0.0718824	0.0651429	0.0397563
TG(14:1/14:1/22:3)	TG	0.411214	0.858473	0.458976	1.11046		0.0585267	0.078951	0.0623016	0.0436716
TG(14:0/20:1/20:1)	TG	0.509187	0.821977	0.776724	1.10684		0.0511543	0.00414609	0.0173897	0.00842324
TG(14:0/20:2/22:4)	TG	-0.0111768	0.553877	0.307815	1.10674		0.488277	0.149325	0.185823	0.0138161
TG(18:1/18:3/20:1)	TG	-0.509906	0.373252	0.0702029	1.0961		0.102354	0.162646	0.426741	0.0217148
TG(14:0/20:3/22:1)	TG	0.0847827	0.4021	1.00114	1.07858		0.421262	0.126518	0.0687578	0.00334733
TG(18:1/18:3/20:4)	TG	0.852752	1.10822	1.29205	1.07718		0.0178036	0.0171543	0.0058936	0.00917169
TG(18:0/18:1/18:2)	TG	0.384664	0.433441	0.528006	1.04039		0.0834285	0.00800926	0.0453796	0.00360036
TG(16:0/20:4/22:5)	TG	1.02081	0.976493	1.77285	1.03558		0.00600994	0.0174014	0.0219074	0.0480993
TG(14:0/20:3/20:5)	TG	0.554584	1.00037	0.992563	1.03527		0.115594	0.0810542	0.0386923	0.0416733
TG(18:0/18:3/20:2)	TG	-0.0791385	0.430927	0.267478	1.00152		0.411076	0.128127	0.222412	0.0149436
TG(14:0/20:0/20:0)	TG	-2.94121	-4.26743	-3.90332	-3.53402		0.0210522	0.0237975	0.0269285	0.0264176

## Sheet: Table S9
Table S9. Lipidomic data of S vs H and M vs H
		Log2 FC					P value
Compounds	Class	ST1/H	ST2/H	MT1/H	MT2/H		ST1/H-P	ST2/H-P	MT1/H-P	MT2/H-P
Glycocholic Acid	Bile Acids	-1.56257	-1.73405	-1.90233	-2.27865		0.0230635	0.015078	0.0122502	0.00812083
Cer(d18:1/18:1)	Cer	3.10337	2.69418	2.08715	2.38681		0.0357594	0.000440324	0.000512193	0.0120909
Cer(d18:0/18:0)	Cer	1.80665	2.0234	2.0626	2.28053		0.0165166	0.0158098	0.0172514	0.00675199
DG(16:0/20:2/0:0)	DG	3.41957	4.76046	3.7903	4.23019		0.0128799	0.0228082	0.0106954	0.0141467
DG(14:1/22:3/0:0)	DG	1.94699	2.52513	2.18411	2.56269		0.0119539	0.0406826	0.00165445	0.0558216
DG(16:0/16:1/0:0)	DG	1.34337	2.44692	2.23558	2.94765		0.0250461	0.040006	0.00194121	0.000638302
DG(16:1/18:3/0:0)	DG	1.61503	1.25838	1.71243	1.62153		0.00163819	0.0177335	3.79113e-05	4.53497e-05
DG(16:1/20:2/0:0)	DG	1.15827	2.06774	1.7164	1.97697		0.0451855	0.0200053	0.0019019	0.00119521
FFA(22:0)	FFA	-1.68043	-1.71548	-1.52647	-1.97087		0.0172376	0.0169513	0.0209152	0.011453
LPC(12:0/0:0)	LPC	1.59274	1.67766	1.87958	2.1318		0.000213342	0.000792147	2.63225e-07	1.0296e-07
(±)12-HEPE [(±)-12-hydroxy-5Z,8Z,10E,14Z,17Z-eicosapentaenoic acid]	Oxidized lipid	1.20306	1.99447	2.47238	3.14303		0.0108577	0.0222547	0.000927184	0.00400908
PC(18:0/20:3)	PC	-1.93877	-1.09361	-1.2237	-0.811688		0.000176746	0.00388286	0.00237438	0.0209757
PC(O-20:2/22:1)	PC-O	-1.24441	-2.77486	-2.57912	-1.34197		0.0297451	0.0278036	0.0272492	0.0279521
PE(18:2/20:4)	PE	1.19409	0.937575	1.05743	0.734281		0.00242812	0.00860205	0.00156462	0.03009
PE(P-18:0/18:0)	PE-P	-1.33074	-0.612572	-1.17321	-0.352034		7.82174e-06	0.0155746	1.12867e-05	0.0245227
PI(18:2/18:0)	PI	1.16685	1.71736	1.6001	1.64399		0.000275676	0.000773877	0.00656672	0.00147547
PS(18:1/22:6)	PS	1.91442	1.74012	1.83016	1.86648		0.00190539	0.000790976	5.03158e-06	6.39596e-06
TG(14:0/22:1/22:3)	TG	2.45514	3.33258	2.91241	3.14204		1.99341e-05	2.08032e-05	1.94126e-05	2.25595e-05
TG(18:2/18:3/20:4)	TG	1.95642	2.62629	2.97146	2.74147		0.0123303	0.0103737	0.000184251	3.41608e-06
TG(14:0/22:3/22:4)	TG	1.11007	1.00188	1.24951	1.38862		0.0278414	0.0656526	0.00162312	0.00804196
TG(14:0/20:2/22:2)	TG	1.10491	1.28774	1.21086	1.59321		0.0281058	0.0241762	0.0015069	0.00242313
TG(14:0/20:0/20:0)	TG	-3.78439	-0.839637	-2.12205	-0.297337		0.0254927	0.0326732	0.0287301	0.0357359

## Sheet: Table S10
Table S10. KEGG enrichment analysis of DEIs shared by F vs H, S vs H and M vs H
#KEGG_n	16	KEGG_N	524
#Pathway	ko_ID	Unique compound	compound	Uni_all	compound_all
Metabolic pathways	ko01100	14	418	16	524	LIPID-N-0639:PI(18:2/18:0);LIPID-P-0185:DG(16:1/18:3/0:0);LIPID-P-0714:PS(18:1/22:6);LIPID-P-0388:PC(18:0/20:3);LIPID-P-1142:TG(14:0/22:3/22:4);LIPID-P-0064:Cer(d18:0/18:0);LIPID-P-0188:DG(14:1/22:3/0:0);LIPID-P-1181:TG(18:2/18:3/20:4);LIPID-P-0762:TG(14:0/20:0/20:0);LIPID-P-1004:TG(14:0/20:2/22:2);LIPID-P-0137:DG(16:0/16:1/0:0);LIPID-P-0160:DG(16:0/20:2/0:0);LIPID-P-0173:DG(16:1/20:2/0:0);LIPID-…	C01194+C00641+C02737+C00157+C00422+C00195+C00641+C00422+C00422+C00422+C00641+C00641+C00641+C00422
Adipocytokine signaling pathway	ko04920	2	46	16	524	LIPID-N-0087:FFA(22:0);LIPID-P-0064:Cer(d18:0/18:0)	C00162+C00195
Insulin resistance	ko04931	7	237	16	524	LIPID-P-1181:TG(18:2/18:3/20:4);LIPID-P-0762:TG(14:0/20:0/20:0);LIPID-P-1004:TG(14:0/20:2/22:2);LIPID-P-0064:Cer(d18:0/18:0);LIPID-P-1142:TG(14:0/22:3/22:4);LIPID-P-1019:TG(14:0/22:1/22:3);LIPID-N-0087:FFA(22:0)	C00422+C00422+C00422+C00195+C00422+C00422+C00162
Leishmaniasis	ko05140	2	17	16	524	LIPID-P-0064:Cer(d18:0/18:0);LIPID-P-0714:PS(18:1/22:6)	C00195+C02737
Glycerolipid metabolism	ko00561	11	287	16	524	LIPID-P-0185:DG(16:1/18:3/0:0);LIPID-P-0188:DG(14:1/22:3/0:0);LIPID-P-1142:TG(14:0/22:3/22:4);LIPID-P-0160:DG(16:0/20:2/0:0);LIPID-P-0137:DG(16:0/16:1/0:0);LIPID-P-0762:TG(14:0/20:0/20:0);LIPID-P-1004:TG(14:0/20:2/22:2);LIPID-P-1181:TG(18:2/18:3/20:4);LIPID-P-1019:TG(14:0/22:1/22:3);LIPID-N-0087:FFA(22:0);LIPID-P-0173:DG(16:1/20:2/0:0)	C00641+C00641+C00422+C00641+C00641+C00422+C00422+C00422+C00422+C00162+C00641
Inositol phosphate metabolism	ko00562	6	56	16	524	LIPID-P-0188:DG(14:1/22:3/0:0);LIPID-P-0173:DG(16:1/20:2/0:0);LIPID-P-0185:DG(16:1/18:3/0:0);LIPID-P-0160:DG(16:0/20:2/0:0);LIPID-N-0639:PI(18:2/18:0);LIPID-P-0137:DG(16:0/16:1/0:0)	C00641+C00641+C00641+C00641+C01194+C00641
Glycerophospholipid metabolism	ko00564	9	217	16	524	LIPID-P-0185:DG(16:1/18:3/0:0);LIPID-P-0137:DG(16:0/16:1/0:0);LIPID-N-0639:PI(18:2/18:0);LIPID-P-0160:DG(16:0/20:2/0:0);LIPID-P-0188:DG(14:1/22:3/0:0);LIPID-P-0714:PS(18:1/22:6);LIPID-P-0173:DG(16:1/20:2/0:0);LIPID-P-0388:PC(18:0/20:3);LIPID-P-0222:LPC(12:0/0:0)	C00641+C00641+C01194+C00641+C00641+C02737+C00641+C00157+C04230
Phosphatidylinositol signaling system	ko04070	6	59	16	524	LIPID-P-0173:DG(16:1/20:2/0:0);LIPID-P-0188:DG(14:1/22:3/0:0);LIPID-P-0160:DG(16:0/20:2/0:0);LIPID-N-0639:PI(18:2/18:0);LIPID-P-0137:DG(16:0/16:1/0:0);LIPID-P-0185:DG(16:1/18:3/0:0)	C00641+C00641+C00641+C01194+C00641+C00641
Long-term depression	ko04730	5	55	16	524	LIPID-P-0188:DG(14:1/22:3/0:0);LIPID-P-0185:DG(16:1/18:3/0:0);LIPID-P-0137:DG(16:0/16:1/0:0);LIPID-P-0173:DG(16:1/20:2/0:0);LIPID-P-0160:DG(16:0/20:2/0:0)	C00641+C00641+C00641+C00641+C00641
Thermogenesis	ko04714	6	227	16	524	LIPID-P-1019:TG(14:0/22:1/22:3);LIPID-N-0087:FFA(22:0);LIPID-P-1142:TG(14:0/22:3/22:4);LIPID-P-0762:TG(14:0/20:0/20:0);LIPID-P-1004:TG(14:0/20:2/22:2);LIPID-P-1181:TG(18:2/18:3/20:4)	C00422+C00162+C00422+C00422+C00422+C00422
Regulation of lipolysis in adipocytes	ko04923	6	227	16	524	LIPID-P-1004:TG(14:0/20:2/22:2);LIPID-P-0762:TG(14:0/20:0/20:0);LIPID-P-1181:TG(18:2/18:3/20:4);LIPID-N-0087:FFA(22:0);LIPID-P-1019:TG(14:0/22:1/22:3);LIPID-P-1142:TG(14:0/22:3/22:4)	C00422+C00422+C00422+C00162+C00422+C00422
Fat digestion and absorption	ko04975	6	234	16	524	LIPID-P-0762:TG(14:0/20:0/20:0);LIPID-P-1004:TG(14:0/20:2/22:2);LIPID-P-1181:TG(18:2/18:3/20:4);LIPID-N-0087:FFA(22:0);LIPID-P-1019:TG(14:0/22:1/22:3);LIPID-P-1142:TG(14:0/22:3/22:4)	C00422+C00422+C00422+C00162+C00422+C00422
Vitamin digestion and absorption	ko04977	6	231	16	524	LIPID-P-1142:TG(14:0/22:3/22:4);LIPID-P-1019:TG(14:0/22:1/22:3);LIPID-N-0087:FFA(22:0);LIPID-P-1181:TG(18:2/18:3/20:4);LIPID-P-0762:TG(14:0/20:0/20:0);LIPID-P-1004:TG(14:0/20:2/22:2)	C00422+C00422+C00162+C00422+C00422+C00422
Cholesterol metabolism	ko04979	6	229	16	524	LIPID-P-0762:TG(14:0/20:0/20:0);LIPID-P-1004:TG(14:0/20:2/22:2);LIPID-P-1181:TG(18:2/18:3/20:4);LIPID-P-1142:TG(14:0/22:3/22:4);LIPID-P-1019:TG(14:0/22:1/22:3);LIPID-N-0087:FFA(22:0)	C00422+C00422+C00422+C00422+C00422+C00162
Choline metabolism in cancer	ko05231	3	123	16	524	LIPID-P-0222:LPC(12:0/0:0);LIPID-P-0388:PC(18:0/20:3);LIPID-N-0087:FFA(22:0)	C04230+C00157+C00162

[truncated: 3 more sheets: Table S11, Table S12, Table S13]
